# Supplementary material for: Transmembrane protein CD9 is glioblastoma biomarker, relevant for maintenance of glioblastoma stem cells
Source: Oncotarget. 2015 Nov 11;7(1):593–609. doi: 10.18632/oncotarget.5477 (PMC4808020; doi:10.18632/oncotarget.5477)
Supplement: Supplementary file 2 [file oncotarget-07-0593-s002.xls]

## Sheet: U87-MG vs. NHA_Up-Reg
GeneSymbol	EntrezID	GeneName	AffymetrixID	gene.index	RP/Rsum	FC:(class1/class2)	pfp	P.value
NAMPT	10135	nicotinamide phosphoribosyltransferase	217738_at	173	11.561	0.0322	0	0
NDRG1	10397	N-myc downstream regulated 1	200632_s_at	399	32.0489	0.0624	0	0
CSF3	1440	colony stimulating factor 3 (granulocyte)	207442_at	1503	5.8705	0.0185	0	0
AKR1C2	1646	aldo-keto reductase family 1, member C2 (dihydrodiol dehydrogenase 2; bile acid binding protein; 3-alpha hydroxysteroid dehydrogenase, type III)	209699_x_at	1732	39.0356	0.0681	0	0
ENO2	2026	enolase 2 (gamma, neuronal)	201313_at	2042	16.9249	0.0414	0	0
EREG	2069	epiregulin	205767_at	2090	16.4756	0.0371	0	0
AKR1B1	231	aldo-keto reductase family 1, member B1 (aldose reductase)	201272_at	2527	31.2855	0.0621	0	0
TMEM158	25907	transmembrane protein 158 (gene/pseudogene)	213338_at	3218	7.9989	0.0251	0	0
SIGLEC15	284266	sialic acid binding Ig-like lectin 15	215856_at	3858	37.7708	0.0613	0	0
CXCL2	2920	chemokine (C-X-C motif) ligand 2	209774_x_at	4047	8.2108	0.0255	0	0
CXCL3	2921	chemokine (C-X-C motif) ligand 3	207850_at	4048	29.1545	0.0521	0	0
HAS1	3036	hyaluronan synthase 1	207316_at	4236	26.1671	0.0492	0	0
HLA-DPB1	3115	major histocompatibility complex, class II, DP beta 1	201137_s_at	4316	36.9655	0.0609	0	0
IL1B	3553	interleukin 1, beta	205067_at	4625	1.9064	0.0103	0	0
IL6	3569	interleukin 6 (interferon, beta 2)	205207_at	4640	23.1328	0.0458	0	0
IL8	3576	interleukin 8	202859_x_at	4646	2.4176	0.0109	0	0
MMP3	4314	matrix metallopeptidase 3 (stromelysin 1, progelatinase)	205828_at	5301	2.0785	0.0119	0	0
NRN1	51299	neuritin 1	218625_at	6089	32.4159	0.0553	0	0
PI3	5266	peptidase inhibitor 3, skin-derived	203691_at	6437	2.5053	0.0116	0	0
RAC2	5880	ras-related C3 botulinum toxin substrate 2 (rho family, small GTP binding protein Rac2)	207419_s_at	8283	21.0327	0.0442	0	0
SPP1	6696	secreted phosphoprotein 1	209875_s_at	9316	33.8641	0.0528	0	0
STC1	6781	stanniocalcin 1	204596_s_at	9388	15.2922	0.0365	0	0
C3	718	complement component 3	217767_at	9693	22.9717	0.0459	0	0
TUBA4A	7277	tubulin, alpha 4a	212242_at	9746	20.0815	0.044	0	0
CA9	768	carbonic anhydrase IX	205199_at	10003	20.5181	0.0429	0	0
TFPI2	7980	tissue factor pathway inhibitor 2	209277_at	10456	5.6022	0.0167	0	0
KYNU	8942	kynureninase (L-kynurenine hydrolase)	204385_at	11694	20.1806	0.0429	0	0
GPR56	9289	G protein-coupled receptor 56	206582_s_at	12040	38.8289	0.0663	0	0
CD74	972	CD74 molecule, major histocompatibility complex, class II invariant chain	209619_at	12422	19.2498	0.0417	0	0
SH2B3	10019	SH2B adaptor protein 3	203320_at	53	53.3555	0.0817	2e-04	0
GLRX	2745	glutaredoxin (thioltransferase)	206662_at	3758	55.3339	0.0832	2e-04	0
SLC43A3	29015	solute carrier family 43, member 3	210692_s_at	3971	50.1403	0.0761	2e-04	0
RRM2	6241	ribonucleotide reductase M2	201890_at	8601	53.215	0.078	2e-04	0
LRRC15	131578	leucine rich repeat containing 15	213909_at	1378	49.4311	0.0781	3e-04	0
CTSK	1513	cathepsin K	202450_s_at	1598	45.407	0.0759	3e-04	0
AKR1C1	1645	aldo-keto reductase family 1, member C1 (dihydrodiol dehydrogenase 1; 20-alpha (3-alpha)-hydroxysteroid dehydrogenase)	204151_x_at	1731	39.6963	0.0695	3e-04	0
ALDH1A3	220	aldehyde dehydrogenase 1 family, member A3	203180_at	2195	46.5256	0.0608	3e-04	0
STEAP1	26872	six transmembrane epithelial antigen of the prostate 1	205542_at	3540	39.9665	0.0649	3e-04	0
HLA-DRA	3122	major histocompatibility complex, class II, DR alpha	208894_at	4321	42.2973	0.0647	3e-04	0
HMOX1	3162	heme oxygenase (decycling) 1	203665_at	4347	44.8523	0.0731	3e-04	0
INSIG1	3638	insulin induced gene 1	201625_s_at	4700	49.4077	0.0768	3e-04	0
SERPINB2	5055	serpin peptidase inhibitor, clade B (ovalbumin), member 2	204614_at	5793	47.4366	0.0704	3e-04	0
VEGFA	7422	vascular endothelial growth factor A	210512_s_at	9877	41.2635	0.0708	3e-04	0
ZWINT	11130	ZW10 interactor	204026_s_at	986	58.0716	0.085	4e-04	0
CSTB	1476	cystatin B (stefin B)	201201_at	1550	57.6338	0.0836	4e-04	0
IL1F5	26525	interleukin 1 family, member 5 (delta)	222223_s_at	3481	55.9449	0.0759	4e-04	0
GEM	2669	GTP binding protein overexpressed in skeletal muscle	204472_at	3518	60.7822	0.0878	4e-04	0
HLA-B	3106	major histocompatibility complex, class I, B	208729_x_at	4308	60.3473	0.0867	4e-04	0
CD82	3732	CD82 molecule	203904_x_at	4779	58.8814	0.0856	4e-04	0
TMPRSS15	5651	transmembrane protease, serine 15	207638_at	7753	57.2821	0.0803	4e-04	0
RRAD	6236	Ras-related associated with diabetes	204802_at	8595	60.8231	0.0835	4e-04	0
MCM2	4171	minichromosome maintenance complex component 2	202107_s_at	5205	63.4678	0.09	5e-04	0
MTHFD2L	441024	methylenetetrahydrofolate dehydrogenase (NADP+ dependent) 2-like	220346_at	5360	66.5506	0.0822	5e-04	0
SRGN	5552	serglycin	201858_s_at	7345	65.601	0.0862	5e-04	0
BDKRB1	623	bradykinin receptor B1	207510_at	8588	68.1745	0.0917	5e-04	0
GALNT12	79695	UDP-N-acetyl-alpha-D-galactosamine:polypeptide N-acetylgalactosaminyltransferase 12 (GalNAc-T12)	218885_s_at	10373	64.3251	0.0799	5e-04	0
GFPT2	9945	glutamine-fructose-6-phosphate transaminase 2	205100_at	12636	62.8889	0.0891	5e-04	0
HS3ST3A1	9955	heparan sulfate (glucosamine) 3-O-sulfotransferase 3A1	219985_at	12644	55.7701	0.0813	5e-04	0
IFI30	10437	interferon, gamma-inducible protein 30	201422_at	435	62.6641	0.089	6e-04	0
FOSL1	8061	FOS-like antigen 1	204420_at	10788	62.4568	0.0891	6e-04	0
IL13RA2	3598	interleukin 13 receptor, alpha 2	206172_at	4663	70.8183	0.0953	8e-04	0
HLA-DPA1	3113	major histocompatibility complex, class II, DP alpha 1	211990_at	4315	82.8473	0.0961	0.0015	0
CDKN3	1033	cyclin-dependent kinase inhibitor 3	209714_s_at	356	86.4943	0.1044	0.0016	0
CEP55	55165	centrosomal protein 55kDa	218542_at	7116	92.2576	0.1079	0.0017	0
CPEB1	64506	cytoplasmic polyadenylation element binding protein 1	219578_s_at	8929	90.1186	0.107	0.0017	0
SMTN	6525	smoothelin	207390_s_at	9122	91.6092	0.1091	0.0017	0
MGLL	11343	monoglyceride lipase	211026_s_at	1161	94.4191	0.103	0.0021	0
AQP9	366	aquaporin 9	205568_at	4715	94.6272	0.1058	0.0022	0
SQRDL	58472	sulfide quinone reductase-like (yeast)	217995_at	8231	96.3804	0.1077	0.0022	0
UBE2C	11065	ubiquitin-conjugating enzyme E2C	202954_at	934	98.9876	0.113	0.0023	0
PTGS2	5743	prostaglandin-endoperoxide synthase 2 (prostaglandin G/H synthase and cyclooxygenase)	204748_at	8064	102.0564	0.1034	0.0025	0
SERPINB7	8710	serpin peptidase inhibitor, clade B (ovalbumin), member 7	206421_s_at	11506	104.6622	0.116	0.0026	0
IRAK1	3654	interleukin-1 receptor-associated kinase 1	201587_s_at	4711	105.5436	0.117	0.0027	0
LIF	3976	leukemia inhibitory factor (cholinergic differentiation factor)	205266_at	5017	108.3062	0.1175	0.0029	0
FXYD5	53827	FXYD domain containing ion transport regulator 5	218084_x_at	6565	106.9092	0.1168	0.0029	0
PTGES	9536	prostaglandin E synthase	207388_s_at	12260	107.5792	0.1154	0.0029	0
PALMD	54873	palmdelphin	218736_s_at	6874	107.6609	0.1079	0.003	0
ESPL1	9700	extra spindle pole bodies homolog 1 (S. cerevisiae)	204817_at	12404	106.4638	0.1138	0.003	0
GNG11	2791	guanine nucleotide binding protein (G protein), gamma 11	204115_at	3788	111.4801	0.1194	0.0031	0
PPIF	10105	peptidylprolyl isomerase F	201489_at	148	111.0523	0.1195	0.0032	0
C7orf68	29923	chromosome 7 open reading frame 68	218507_at	4146	111.4071	0.1193	0.0032	0
ASF1B	55723	ASF1 anti-silencing function 1 homolog B (S. cerevisiae)	218115_at	7477	110.0709	0.1176	0.0032	0
NT5E	4907	5'-nucleotidase, ecto (CD73)	203939_at	5674	109.7535	0.1187	0.0033	0
HPCAL1	3241	hippocalcin-like 1	205462_s_at	4419	123.7873	0.1254	0.0042	0
TRIP13	9319	thyroid hormone receptor interactor 13	204033_at	12064	120.7936	0.1204	0.0043	0
LY96	23643	lymphocyte antigen 96	206584_at	2966	126.5073	0.1159	0.0044	0
BAALC	79870	brain and acute leukemia, cytoplasmic	218899_s_at	10518	126.3531	0.1187	0.0044	0
BNIP3	664	BCL2/adenovirus E1B 19kDa interacting protein 3	201848_s_at	9265	126.3146	0.1282	0.0045	0
TNNT1	7138	troponin T type 1 (skeletal, slow)	213201_s_at	9657	126.323	0.1181	0.0045	0
UPP1	7378	uridine phosphorylase 1	203234_at	9845	130.2903	0.1259	0.0048	0
CARS2	79587	cysteinyl-tRNA synthetase 2, mitochondrial (putative)	218153_at	10291	131.3689	0.1289	0.0051	0
TNIP1	10318	TNFAIP3 interacting protein 1	207196_s_at	344	134.2684	0.1308	0.0052	0
WBP2	23558	WW domain binding protein 2	209117_at	2907	133.405	0.1245	0.0052	0
PLTP	5360	phospholipid transfer protein	202075_s_at	6537	136.6774	0.1177	0.0054	0
CREG1	8804	cellular repressor of E1A-stimulated genes 1	201200_at	11577	136.0181	0.131	0.0054	0
PBK	55872	PDZ binding kinase	219148_at	7598	140.2439	0.1237	0.0056	0
CA12	771	carbonic anhydrase XII	203963_at	10023	141.3434	0.1333	0.0056	0
HTRA1	5654	HtrA serine peptidase 1	201185_at	7757	142.9504	0.1143	0.0057	0
NFKBIA	4792	nuclear factor of kappa light polypeptide gene enhancer in B-cells inhibitor, alpha	201502_s_at	5584	146.9342	0.137	0.006	0
BUB1B	701	budding uninhibited by benzimidazoles 1 homolog beta (yeast)	203755_at	9541	147.0976	0.1302	0.006	0
LPXN	9404	leupaxin	216250_s_at	12147	146.6036	0.137	0.006	0
STX1A	6804	syntaxin 1A (brain)	204729_s_at	9404	145.1416	0.1358	0.0061	0
CDK1	983	cyclin-dependent kinase 1	203213_at	12528	147.9751	0.1321	0.0061	0
AK4	205	adenylate kinase 4	204347_at	2070	151.2282	0.1307	0.0067	1e-04
SLCO4A1	28231	solute carrier organic anion transporter family, member 4A1	219911_s_at	3816	153.5769	0.1327	0.0068	1e-04
NRIP3	56675	nuclear receptor interacting protein 3	219557_s_at	7786	153.6194	0.1386	0.0068	1e-04
BHLHE40	8553	basic helix-loop-helix family, member e40	201169_s_at	11380	155.2728	0.1385	0.0068	1e-04
DDX39	10212	DEAD (Asp-Glu-Ala-Asp) box polypeptide 39	201584_s_at	243	153.4339	0.139	0.0069	1e-04
MCM5	4174	minichromosome maintenance complex component 5	201755_at	5208	154.7992	0.1386	0.0069	1e-04
CEBPB	1051	CCAAT/enhancer binding protein (C/EBP), beta	212501_at	502	160.4754	0.1384	0.0074	1e-04
SPAG4	6676	sperm associated antigen 4	219888_at	9301	163.3322	0.1381	0.0079	1e-04
MCM3	4172	minichromosome maintenance complex component 3	201555_at	5206	164.8207	0.1438	0.0082	1e-04
NCAPG2	54892	non-SMC condensin II complex, subunit G2	219588_s_at	6889	166.2885	0.141	0.0085	1e-04
MMD	23531	monocyte to macrophage differentiation-associated	203414_at	2883	170.9245	0.1447	0.0087	1e-04
EMP1	2012	epithelial membrane protein 1	201324_at	2020	169.4756	0.1443	0.0088	1e-04
TMEM132A	54972	transmembrane protein 132A	218834_s_at	6952	170.6109	0.1449	0.0088	1e-04
MAPKAPK3	7867	mitogen-activated protein kinase-activated protein kinase 3	202787_s_at	10106	170.8581	0.1466	0.0088	1e-04
VRK1	7443	vaccinia related kinase 1	203856_at	9893	173.9224	0.1434	0.0093	1e-04
RGS20	8601	regulator of G-protein signaling 20	210138_at	11414	173.9083	0.1379	0.0094	1e-04
SLC39A14	23516	solute carrier family 39 (zinc transporter), member 14	212110_at	2868	173.6101	0.1471	0.0095	1e-04
MCM6	4175	minichromosome maintenance complex component 6	201930_at	5209	176.1742	0.1482	0.0098	1e-04
TREM1	54210	triggering receptor expressed on myeloid cells 1	219434_at	6612	183.6357	0.1398	0.0114	1e-04
TIMP4	7079	TIMP metallopeptidase inhibitor 4	206243_at	9604	182.0036	0.1411	0.0114	1e-04
HOXB2	3212	homeobox B2	205453_at	4394	187.2437	0.1401	0.0117	1e-04
BHMT2	23743	betaine--homocysteine S-methyltransferase 2	219902_at	2992	189.2263	0.1464	0.0121	1e-04
PFKP	5214	phosphofructokinase, platelet	201037_at	6403	190.9919	0.1479	0.0124	1e-04
PKM2	5315	pyruvate kinase, muscle	201251_at	6482	191.8842	0.1437	0.0124	1e-04
POPDC3	64208	popeye domain containing 3	219926_at	8833	196.64	0.1438	0.0132	1e-04
ITPR1	3708	inositol 1,4,5-triphosphate receptor, type 1	203710_at	4761	198.0659	0.1423	0.0133	1e-04
TPD52	7163	tumor protein D52	201688_s_at	9676	200.7486	0.1314	0.0137	1e-04
GSTO1	9446	glutathione S-transferase omega 1	201470_at	12182	200.4589	0.1561	0.0137	1e-04
AIM1	202	absent in melanoma 1	212543_at	2034	201.142	0.1565	0.0138	1e-04
RAB20	55647	RAB20, member RAS oncogene family	219622_at	7412	202.1734	0.1499	0.0138	1e-04
NMB	4828	neuromedin B	205204_at	5612	202.5304	0.157	0.0139	1e-04
RRM1	6240	ribonucleotide reductase M1	201476_s_at	8600	205.3648	0.1577	0.0141	2e-04
APOBEC3B	9582	apolipoprotein B mRNA editing enzyme, catalytic polypeptide-like 3B	206632_s_at	12297	204.0429	0.1484	0.0141	1e-04
AIM2	9447	absent in melanoma 2	206513_at	12183	207.9839	0.1447	0.0142	2e-04
HJURP	55355	Holliday junction recognition protein	218726_at	7290	208.5776	0.157	0.0143	2e-04
DEPDC1	55635	DEP domain containing 1	220295_x_at	7405	207.9223	0.145	0.0143	2e-04
ZC3H12A	80149	zinc finger CCCH-type containing 12A	218810_at	10682	207.1701	0.1575	0.0143	2e-04
ARHGDIA	396	Rho GDP dissociation inhibitor (GDI) alpha	201167_x_at	5009	210.1417	0.1549	0.0147	2e-04
PXN	5829	paxillin	201087_at	8223	210.6047	0.1599	0.0147	2e-04
NUSAP1	51203	nucleolar and spindle associated protein 1	218039_at	6030	211.4522	0.1507	0.015	2e-04
SERPIND1	3053	serpin peptidase inhibitor, clade D (heparin cofactor), member 1	205576_at	4247	212.4895	0.1461	0.0151	2e-04
TFRC	7037	transferrin receptor (p90, CD71)	207332_s_at	9565	214.6304	0.161	0.0152	2e-04
SOD2	6648	superoxide dismutase 2, mitochondrial	215078_at	9273	219.8491	0.16	0.0162	2e-04
C1QTNF1	114897	C1q and tumor necrosis factor related protein 1	220975_s_at	1199	223.8292	0.1598	0.017	2e-04
NDP	4693	Norrie disease (pseudoglioma)	206022_at	5507	223.2426	0.1433	0.0171	2e-04
MLF1IP	79682	MLF1 interacting protein	218883_s_at	10363	225.3639	0.1566	0.0171	2e-04
RNASEH2A	10535	ribonuclease H2, subunit A	203022_at	524	225.3261	0.164	0.0172	2e-04
CYC1	1537	cytochrome c-1	201066_at	1619	226.7414	0.163	0.0174	2e-04
CIT	11113	citron (rho-interacting, serine/threonine kinase 21)	212801_at	972	227.7379	0.1649	0.0176	2e-04
CD44	960	CD44 molecule (Indian blood group)	204489_s_at	12310	228.8429	0.1649	0.0176	2e-04
MAP2K1	5604	mitogen-activated protein kinase kinase 1	202670_at	7658	231.6181	0.1584	0.0178	2e-04
SCG5	6447	secretogranin V (7B2 protein)	203889_at	8923	231.3392	0.1654	0.0179	2e-04
CLEC2B	9976	C-type lectin domain family 2, member B	209732_at	12662	230.9888	0.1541	0.0179	2e-04
ARHGAP22	58504	Rho GTPase activating protein 22	206298_at	8246	236.4401	0.1679	0.0182	2e-04
RPA3	6119	replication protein A3, 14kDa	209507_at	8504	234.716	0.1665	0.0182	2e-04
TMEM109	79073	transmembrane protein 109	201361_at	10173	239.4757	0.1667	0.0192	2e-04
LOC728855	728855	hypothetical LOC728855	222001_x_at	9763	242.362	0.1685	0.0197	3e-04
MME	4311	membrane metallo-endopeptidase	203434_s_at	5298	241.9327	0.1624	0.0198	3e-04
FAM70A	55026	family with sequence similarity 70, member A	219895_at	7003	240.9659	0.1431	0.0198	2e-04
FAM111A	63901	family with sequence similarity 111, member A	218248_at	8731	241.8468	0.1695	0.0198	3e-04
SLC6A8	6535	solute carrier family 6 (neurotransmitter transporter, creatine), member 8	202219_at	9142	245.0127	0.1704	0.0202	3e-04
GCLM	2730	glutamate-cysteine ligase, modifier subunit	203925_at	3705	246.5395	0.1702	0.0205	3e-04
C20orf24	55969	chromosome 20 open reading frame 24	217835_x_at	7638	247.5448	0.1684	0.0207	3e-04
COL15A1	1306	collagen, type XV, alpha 1	203477_at	1364	251.1959	0.1508	0.0208	3e-04
MYO1D	4642	myosin ID	212338_at	5464	249.8949	0.1531	0.0208	3e-04
NEAT1	283131	nuclear paraspeckle assembly transcript 1 (non-protein coding)	214657_s_at	3830	249.3924	0.1526	0.0209	3e-04
BHLHE41	79365	basic helix-loop-helix family, member e41	221530_s_at	10254	249.5637	0.1562	0.0209	3e-04
ACOX2	8309	acyl-CoA oxidase 2, branched chain	205364_at	11029	250.8535	0.169	0.0209	3e-04
ADRM1	11047	adhesion regulating molecule 1	201281_at	918	252.8882	0.1697	0.021	3e-04
UBE2S	27338	ubiquitin-conjugating enzyme E2S	202779_s_at	3727	254.0884	0.1722	0.0211	3e-04
KCTD12	115207	potassium channel tetramerisation domain containing 12	212188_at	1207	257.2346	0.17	0.0218	3e-04
TUBG1	7283	tubulin, gamma 1	201714_at	9753	257.5826	0.1728	0.0218	3e-04
MT1F	4494	metallothionein 1F	213629_x_at	5389	259.727	0.1724	0.0222	3e-04
TPX2	22974	TPX2, microtubule-associated, homolog (Xenopus laevis)	210052_s_at	2416	260.5455	0.1667	0.0223	3e-04
PRC1	9055	protein regulator of cytokinesis 1	218009_s_at	11795	260.2984	0.1683	0.0223	3e-04
ITGA3	3675	integrin, alpha 3 (antigen CD49C, alpha 3 subunit of VLA-3 receptor)	201474_s_at	4729	265.084	0.1677	0.023	3e-04
NCAPG	64151	non-SMC condensin I complex, subunit G	218662_s_at	8820	263.8363	0.1569	0.023	3e-04
KIF5C	3800	kinesin family member 5C	203129_s_at	4858	264.6447	0.1616	0.0231	3e-04
RAB27B	5874	RAB27B, member RAS oncogene family	207017_at	8277	268.1216	0.1619	0.0233	3e-04
COL6A3	1293	collagen, type VI, alpha 3	201438_at	1349	267.4167	0.16	0.0234	3e-04
MCM7	4176	minichromosome maintenance complex component 7	208795_s_at	5210	270.1634	0.1756	0.0238	3e-04
NMU	10874	neuromedin U	206023_at	779	271.4382	0.1597	0.024	4e-04
BLVRB	645	biliverdin reductase B (flavin reductase (NADPH))	202201_at	8927	273.2699	0.1779	0.0245	4e-04
SCD	6319	stearoyl-CoA desaturase (delta-9-desaturase)	200831_s_at	8657	278.548	0.169	0.0258	4e-04
MAFF	23764	v-maf musculoaponeurotic fibrosarcoma oncogene homolog F (avian)	205193_at	2998	279.3972	0.178	0.0259	4e-04
PLAUR	5329	plasminogen activator, urokinase receptor	210845_s_at	6495	280.7481	0.1782	0.0259	4e-04
ALDOC	230	aldolase C, fructose-bisphosphate	202022_at	2441	280.273	0.1791	0.026	4e-04
TMEM90B	79953	transmembrane protein 90B	219310_at	10581	279.041	0.178	0.026	4e-04
MELK	9833	maternal embryonic leucine zipper kinase	204825_at	12532	280.6432	0.1732	0.026	4e-04
NPC1	4864	Niemann-Pick disease, type C1	202679_at	5643	284.6637	0.1704	0.0268	4e-04
CHI3L1	1116	chitinase 3-like 1 (cartilage glycoprotein-39)	209395_at	1011	291.3543	0.1691	0.0287	4e-04
C20orf20	55257	chromosome 20 open reading frame 20	218586_at	7203	292.0438	0.1823	0.0287	4e-04
MCTP2	55784	multiple C2 domains, transmembrane 2	220603_s_at	7529	293.1135	0.163	0.0287	4e-04
C2CD2	25966	C2 calcium-dependent domain containing 2	212875_s_at	3251	292.8172	0.1818	0.0288	4e-04
DNM1	1759	dynamin 1	215116_s_at	1811	295.6633	0.1801	0.029	5e-04
AKR1B10	57016	aldo-keto reductase family 1, member B10 (aldose reductase)	206561_s_at	7908	295.5396	0.1703	0.0292	5e-04
CCNA2	890	cyclin A2	203418_at	11663	297.3684	0.1755	0.0293	5e-04
AGAP1	116987	ArfGAP with GTPase domain, ankyrin repeat and PH domain 1	204066_s_at	1234	299.2269	0.1825	0.0299	5e-04
ANXA1	301	annexin A1	201012_at	4217	300.9462	0.185	0.03	5e-04
MET	4233	met proto-oncogene (hepatocyte growth factor receptor)	203510_at	5246	300.475	0.1774	0.03	5e-04
EFHD2	79180	EF-hand domain family, member D2	217992_s_at	10238	302.5039	0.184	0.0301	5e-04
IQCG	84223	IQ motif containing G	221185_s_at	11187	300.4045	0.1809	0.0301	5e-04
CXCL1	2919	chemokine (C-X-C motif) ligand 1 (melanoma growth stimulating activity, alpha)	204470_at	4045	302.0028	0.1805	0.0302	5e-04
HMMR	3161	hyaluronan-mediated motility receptor (RHAMM)	207165_at	4346	305.0163	0.174	0.0306	5e-04
RFC3	5983	replication factor C (activator 1) 3, 38kDa	204127_at	8390	306.5659	0.1745	0.0312	5e-04
PRIM1	5557	primase, DNA, polypeptide 1 (49kDa)	205053_at	7364	307.985	0.1809	0.0315	5e-04
MT1X	4501	metallothionein 1X	204326_x_at	5393	309.2154	0.1862	0.0318	5e-04
ERAP2	64167	endoplasmic reticulum aminopeptidase 2	219759_at	8822	309.9098	0.1665	0.0318	5e-04
DHFR	1719	dihydrofolate reductase	202532_s_at	1782	313.0825	0.1853	0.0321	5e-04
RFC5	5985	replication factor C (activator 1) 5, 36.5kDa	203209_at	8392	312.3856	0.1794	0.0322	5e-04
IGFBP1	3484	insulin-like growth factor binding protein 1	205302_at	4591	314.6158	0.1614	0.0328	6e-04
TMEM22	80723	transmembrane protein 22	219569_s_at	10793	316.0158	0.1844	0.0329	6e-04
ITGBL1	9358	integrin, beta-like 1 (with EGF-like repeat domains)	205422_s_at	12101	322.8664	0.1777	0.0348	6e-04
PID1	55022	phosphotyrosine interaction domain containing 1	219093_at	6999	322.3041	0.1776	0.0349	6e-04
ZNF395	55893	zinc finger protein 395	218149_s_at	7609	323.7098	0.1878	0.0351	6e-04
FEN1	2237	flap structure-specific endonuclease 1	204767_s_at	2249	326.7462	0.1903	0.0355	6e-04
ARRB2	409	arrestin, beta 2	203388_at	5133	326.4432	0.19	0.0356	6e-04
PROCR	10544	protein C receptor, endothelial	203650_at	531	329.281	0.1871	0.036	6e-04
SHCBP1	79801	SHC SH2-domain binding protein 1	219493_at	10458	328.516	0.1766	0.036	6e-04
UGT8	7368	UDP glycosyltransferase 8	208358_s_at	9837	327.9962	0.1729	0.0361	6e-04
E2F1	1869	E2F transcription factor 1	2028_s_at	1901	330.9745	0.1822	0.0366	6e-04
PTPN3	5774	protein tyrosine phosphatase, non-receptor type 3	203997_at	8144	332.9693	0.1831	0.0369	7e-04
SNAP25	6616	synaptosomal-associated protein, 25kDa	202507_s_at	9241	332.4243	0.1864	0.0369	7e-04
GPSM2	29899	G-protein signaling modulator 2	205240_at	4131	335.4472	0.1864	0.0377	7e-04
FANCG	2189	Fanconi anemia, complementation group G	203564_at	2180	337.0054	0.191	0.038	7e-04
KIF18B	146909	kinesin family member 18B	222039_at	1539	339.0308	0.1872	0.0384	7e-04
LRP8	7804	low density lipoprotein receptor-related protein 8, apolipoprotein e receptor	205282_at	10080	340.055	0.1864	0.0387	7e-04
ATAD2	29028	ATPase family, AAA domain containing 2	218782_s_at	3974	346.8784	0.1885	0.041	7e-04
MCM4	4173	minichromosome maintenance complex component 4	212141_at	5207	348.1269	0.1924	0.0413	8e-04
KIAA0101	9768	KIAA0101	202503_s_at	12472	349.5226	0.1875	0.0418	8e-04
TGM2	7052	transglutaminase 2 (C polypeptide, protein-glutamine-gamma-glutamyltransferase)	201042_at	9581	355.1438	0.1881	0.0432	8e-04
MT1H	4496	metallothionein 1H	206461_x_at	5391	356.4113	0.1871	0.0434	8e-04
FTH1	2495	ferritin, heavy polypeptide 1	200748_s_at	3044	359.0289	0.1968	0.044	8e-04
ATP6V1F	9296	ATPase, H+ transporting, lysosomal 14kDa, V1 subunit F	201527_at	12045	359.5646	0.1895	0.044	8e-04
CTSS	1520	cathepsin S	202901_x_at	1603	366.7308	0.1782	0.0463	9e-04
CDC20	991	cell division cycle 20 homolog (S. cerevisiae)	202870_s_at	12602	366.1897	0.1869	0.0463	9e-04
FGF2	2247	fibroblast growth factor 2 (basic)	204421_s_at	2258	372.0006	0.1986	0.0475	9e-04
TFB1M	51106	transcription factor B1, mitochondrial	219169_s_at	5957	371.5948	0.1983	0.0475	9e-04
NRGN	4900	neurogranin (protein kinase C substrate, RC3)	204081_at	5669	371.4182	0.1948	0.0477	9e-04
DULLARD	23399	dullard homolog (Xenopus laevis)	200035_at	2787	371.0236	0.1841	0.0479	9e-04
C10orf10	11067	chromosome 10 open reading frame 10	209182_s_at	936	377.8983	0.1927	0.0494	0.001
PTPRN2	5799	protein tyrosine phosphatase, receptor type, N polypeptide 2	203029_s_at	8194	377.2649	0.195	0.0494	0.001
TK1	7083	thymidine kinase 1, soluble	202338_at	9608	380.2421	0.1962	0.0499	0.001

## Sheet: U87-MG vs. NHA_Down-Reg
GeneSymbol	EntrezID	GeneName	AffymetrixID	gene.index	RP/Rsum	FC:(class1/class2)	pfp	P.value
CDH11	1009	cadherin 11, type 2, OB-cadherin (osteoblast)	207172_s_at	132	37.8039	4.128	0	0
IFITM2	10581	interferon induced transmembrane protein 2 (1-8D)	201315_x_at	566	51.3344	3.3411	0	0
PLK2	10769	polo-like kinase 2	201939_at	710	46.1889	3.3897	0	0
FSTL1	11167	follistatin-like 1	208782_at	1018	103.487	2.1899	0	0
CNN1	1264	calponin 1, basic, smooth muscle	203951_at	1318	44.0284	3.6545	0	0
CNN3	1266	calponin 3, acidic	201445_at	1320	27.3186	4.5022	0	0
COL1A1	1277	collagen, type I, alpha 1	202310_s_at	1328	81.8039	2.6296	0	0
COL1A2	1278	collagen, type I, alpha 2	202403_s_at	1330	20.4651	5.382	0	0
COL3A1	1281	collagen, type III, alpha 1	201852_x_at	1334	94.3599	3.1313	0	0
COL4A1	1282	collagen, type IV, alpha 1	211980_at	1335	8.9447	7.868	0	0
COL4A2	1284	collagen, type IV, alpha 2	211964_at	1336	31.0991	4.4966	0	0
COL5A1	1289	collagen, type V, alpha 1	203325_s_at	1343	68.4423	2.9955	0	0
COL5A2	1290	collagen, type V, alpha 2	221729_at	1344	42.1401	3.6185	0	0
COL11A1	1301	collagen, type XI, alpha 1	204320_at	1361	7.5728	8.4841	0	0
CPE	1363	carboxypeptidase E	201116_s_at	1413	100.2294	2.3266	0	0
NEK7	140609	NIMA (never in mitosis gene a)-related kinase 7	212530_at	1467	106.4079	2.1606	0	0
CTGF	1490	connective tissue growth factor	209101_at	1566	5.7658	10.3761	0	0
AEBP1	165	AE binding protein 1	201792_at	1735	43.0645	3.6853	0	0
DSP	1832	desmoplakin	200606_at	1875	45.6238	3.578	0	0
F2R	2149	coagulation factor II (thrombin) receptor	203989_x_at	2145	68.0469	2.9441	0	0
EFEMP1	2202	EGF-containing fibulin-like extracellular matrix protein 1	201842_s_at	2200	65.3858	2.9487	0	0
NID2	22795	nidogen 2 (osteonidogen)	204114_at	2286	62.686	3.0026	0	0
EPB41L3	23136	erythrocyte membrane protein band 4.1-like 3	206710_s_at	2554	88.0318	2.513	0	0
DDAH1	23576	dimethylarginine dimethylaminohydrolase 1	209094_at	2917	46.8978	3.5814	0	0
CADM1	23705	cell adhesion molecule 1	209030_s_at	2986	55.4426	3.2066	0	0
FZD2	2535	frizzled homolog 2 (Drosophila)	210220_at	3070	36.5583	3.9031	0	0
MXRA5	25878	matrix-remodelling associated 5	209596_at	3199	17.7094	5.5157	0	0
GPX7	2882	glutathione peroxidase 7	213170_at	3919	88.6554	2.5232	0	0
SLC25A6	293	solute carrier family 25 (mitochondrial carrier; adenine nucleotide translocator), member 6	212085_at	4054	34.4652	4.3063	0	0
GSTM3	2947	glutathione S-transferase mu 3 (brain)	202554_s_at	4066	45.4011	3.5837	0	0
TRHDE	29953	thyrotropin-releasing hormone degrading enzyme	219937_at	4170	70.2904	2.802	0	0
ANXA3	306	annexin A3	209369_at	4251	80.8776	2.5432	0	0
HSPA1A	3303	heat shock 70kDa protein 1A	200799_at	4458	15.5904	6.0938	0	0
AMIGO2	347902	adhesion molecule with Ig-like domain 2	222108_at	4586	23.4973	5.0159	0	0
IGFBP2	3485	insulin-like growth factor binding protein 2, 36kDa	202718_at	4592	10.2438	7.475	0	0
IGFBP5	3488	insulin-like growth factor binding protein 5	203424_s_at	4595	84.8381	2.5666	0	0
CYR61	3491	cysteine-rich, angiogenic inducer, 61	201289_at	4599	27.3731	4.7535	0	0
KRT18	3875	keratin 18	201596_x_at	4917	11.3879	7.1383	0	0
KRT19	3880	keratin 19	201650_at	4923	83.8794	2.466	0	0
MDK	4192	midkine (neurite growth-promoting factor 2)	209035_at	5219	71.9206	2.994	0	0
MEST	4232	mesoderm specific transcript homolog (mouse)	202016_at	5245	52.2871	3.3493	0	0
MGP	4256	matrix Gla protein	202291_s_at	5264	56.2703	3.0257	0	0
MN1	4330	meningioma (disrupted in balanced translocation) 1	205330_at	5317	91.8684	2.3357	0	0
MYH10	4628	myosin, heavy chain 10, non-muscle	212372_at	5452	58.0311	3.1426	0	0
NEDD9	4739	neural precursor cell expressed, developmentally down-regulated 9	202149_at	5547	99.2151	2.2829	0	0
NNMT	4837	nicotinamide N-methyltransferase	202237_at	5620	30.416	4.5802	0	0
OXTR	5021	oxytocin receptor	206825_at	5755	17.6994	5.7891	0	0
PLAT	5327	plasminogen activator, tissue	201860_s_at	6493	56.9633	3.2072	0	0
KLHL9	55958	kelch-like 9 (Drosophila)	213117_at	7634	67.1236	2.8293	0	0
C21orf7	56911	chromosome 21 open reading frame 7	221211_s_at	7838	80.209	2.5769	0	0
KIAA1199	57214	KIAA1199	212942_s_at	8014	11.4303	6.9298	0	0
RBP1	5947	retinol binding protein 1, cellular	203423_at	8361	5.6745	9.6569	0	0
RGS4	5999	regulator of G-protein signaling 4	204337_at	8407	21.1777	5.2217	0	0
RPS4Y1	6192	ribosomal protein S4, Y-linked 1	201909_at	8559	2.6533	14.138	0	0
BGN	633	biglycan	201261_x_at	8667	46.904	3.5001	0	0
CCL2	6347	chemokine (C-C motif) ligand 2	216598_s_at	8682	57.9528	3.1464	0	0
CXCL12	6387	chemokine (C-X-C motif) ligand 12	203666_at	8714	28.0744	4.5125	0	0
SFRP1	6422	secreted frizzled-related protein 1	202035_s_at	8841	90.843	2.4559	0	0
MARCKSL1	65108	MARCKS-like 1	200644_at	9097	16.199	5.8249	0	0
GRAMD3	65983	GRAM domain containing 3	218706_s_at	9209	69.291	2.8975	0	0
TAGLN	6876	transgelin	205547_s_at	9456	1	30.9062	0	0
THBS1	7057	thrombospondin 1	201107_s_at	9585	35.4976	4.0089	0	0
THY1	7070	Thy-1 cell surface antigen	208850_s_at	9595	34.8206	3.9934	0	0
TPD52L1	7164	tumor protein D52-like 1	203786_s_at	9677	95.4391	2.3884	0	0
TPM2	7169	tropomyosin 2 (beta)	204083_s_at	9682	43.4122	3.7166	0	0
ACTG2	72	actin, gamma 2, smooth muscle, enteric	202274_at	9704	18.442	5.7255	0	0
PXDN	7837	peroxidasin homolog (Drosophila)	212012_at	10090	6.4439	9.4694	0	0
C5orf23	79614	chromosome 5 open reading frame 23	219054_at	10308	105.3127	3.1154	0	0
TUSC3	7991	tumor suppressor candidate 3	209227_at	10552	44.8066	3.6196	0	0
MFAP5	8076	microfibrillar associated protein 5	209758_s_at	10808	49.9517	3.4549	0	0
SLC2A10	81031	solute carrier family 2 (facilitated glucose transporter), member 10	221024_s_at	10852	59.3967	3.1218	0	0
COLEC12	81035	collectin sub-family member 12	221019_s_at	10855	41.4943	3.6418	0	0
LBH	81606	limb bud and heart development homolog (mouse)	221011_s_at	10912	70.2774	2.8355	0	0
CRISPLD2	83716	cysteine-rich secretory protein LCCL domain containing 2	221541_at	11120	77.0037	2.5808	0	0
RGS5	8490	regulator of G-protein signaling 5	209070_s_at	11291	49.1226	3.432	0	0
TSPYL5	85453	TSPY-like 5	213122_at	11369	86.6705	2.4388	0	0
SERPINH1	871	serpin peptidase inhibitor, clade H (heat shock protein 47), member 1, (collagen binding protein 1)	207714_s_at	11505	50.0766	3.3811	0	0
C5orf13	9315	chromosome 5 open reading frame 13	201309_x_at	12060	48.2309	3.4954	0	0
HMGN3	9324	high mobility group nucleosomal binding domain 3	209377_s_at	12070	98.9097	2.3053	0	0
ARHGAP29	9411	Rho GTPase activating protein 29	203910_at	12154	48.2539	3.4443	0	0
LRRC17	10234	leucine rich repeat containing 17	205381_at	265	126.8011	2.1435	1e-04	0
DNAJB4	11080	DnaJ (Hsp40) homolog, subfamily B, member 4	203810_at	950	119.3503	2.0412	1e-04	0
ZNF423	23090	zinc finger protein 423	214761_at	2518	119.7964	2.0973	1e-04	0
AUTS2	26053	autism susceptibility candidate 2	212599_at	3310	123.0256	2.0022	1e-04	0
RCN3	57333	reticulocalbin 3, EF-hand calcium binding domain	219102_at	8036	115.7384	2.3368	1e-04	0
TUBA1A	7846	tubulin, alpha 1a	209118_s_at	10095	126.6184	2.0312	1e-04	0
CD24	100133941	CD24 molecule	208650_s_at	44	129.7343	1.9407	2e-04	0
PRSS23	11098	protease, serine, 23	202458_at	963	130.0108	2.0649	2e-04	0
TUBB2B	347733	tubulin, beta 2B	214023_x_at	4583	176.8432	1.8503	2e-04	0
LAMB1	3912	laminin, beta 1	201505_at	4972	132.0034	1.9359	2e-04	0
NTM	50863	neurotrimin	222020_s_at	5855	129.7142	1.9781	2e-04	0
FNBP1L	54874	formin binding protein 1-like	215017_s_at	6875	130.5369	1.9593	2e-04	0
TPM1	7168	tropomyosin 1 (alpha)	206116_s_at	9681	179.0917	1.72	2e-04	0
IFITM3	10410	interferon induced transmembrane protein 3 (1-8U)	212203_x_at	414	135.3403	2.7194	3e-04	0
CAP2	10486	CAP, adenylate cyclase-associated protein, 2 (yeast)	212551_at	483	183.5441	1.9526	3e-04	0
POSTN	10631	periostin, osteoblast specific factor	210809_s_at	611	161.9709	1.9362	3e-04	0
FERMT2	10979	fermitin family member 2	209209_s_at	864	184.9242	1.7072	3e-04	0
GLIPR1	11010	GLI pathogenesis-related 1	204221_x_at	887	160.3024	1.7666	3e-04	0
FAF1	11124	Fas (TNFRSF6) associated factor 1	218080_x_at	981	153.2749	1.8413	3e-04	0
FILIP1L	11259	filamin A interacting protein 1-like	204135_at	1096	143.3389	1.858	3e-04	0
VCAN	1462	versican	204619_s_at	1526	172.6207	1.6905	3e-04	0
DPYSL3	1809	dihydropyrimidinase-like 3	201430_s_at	1851	149.9056	2.1527	3e-04	0
EN1	2019	engrailed homeobox 1	220559_at	2033	204.5829	1.7585	3e-04	0
FHL1	2273	four and a half LIM domains 1	201539_s_at	2281	199.7538	1.8903	3e-04	0
TRIM58	25893	tripartite motif-containing 58	215047_at	3207	175.3722	1.7416	3e-04	0
TES	26136	testis derived transcript (3 LIM domains)	202719_s_at	3348	138.6262	1.9899	3e-04	0
SACS	26278	spastic ataxia of Charlevoix-Saguenay (sacsin)	213262_at	3418	184.839	1.6615	3e-04	0
GBP1	2633	guanylate binding protein 1, interferon-inducible, 67kDa	202269_x_at	3436	185.0325	1.6489	3e-04	0
DKK3	27122	dickkopf homolog 3 (Xenopus laevis)	202196_s_at	3630	136.3443	1.9397	3e-04	0
ANPEP	290	alanyl (membrane) aminopeptidase	202888_s_at	3968	170.5585	1.7907	3e-04	0
STT3A	3703	STT3, subunit of the oligosaccharyltransferase complex, homolog A (S. cerevisiae)	202223_at	4756	137.0963	2.525	3e-04	0
RHOB	388	ras homolog gene family, member B	212099_at	4922	138.1741	2.3584	3e-04	0
NID1	4811	nidogen 1	202007_at	5601	138.3649	2.205	3e-04	0
PBX1	5087	pre-B-cell leukemia homeobox 1	205253_at	5857	166.3704	1.8747	3e-04	0
PRR16	51334	proline rich 16	220014_at	6121	133.1108	2.0285	3e-04	0
KIAA1797	54914	KIAA1797	218503_at	6906	150.0304	1.8602	3e-04	0
CHFR	55743	checkpoint with forkhead and ring finger domains	218803_at	7493	139.5443	1.8983	3e-04	0
ATP10D	57205	ATPase, class V, type 10D	213238_at	8008	171.6428	1.7918	3e-04	0
PTGIS	5740	prostaglandin I2 (prostacyclin) synthase	208131_s_at	8052	202.7253	1.633	3e-04	0
PTK7	5754	PTK7 protein tyrosine kinase 7	207011_s_at	8091	173.4146	2.5703	3e-04	0
RAB4A	5867	RAB4A, member RAS oncogene family	203581_at	8269	197.6835	1.6398	3e-04	0
AFAP1	60312	actin filament associated protein 1	203563_at	8428	162.7989	1.9285	3e-04	0
ELTD1	64123	EGF, latrophilin and seven transmembrane domain containing 1	219134_at	8808	148.5302	1.8248	3e-04	0
TNS3	64759	tensin 3	217853_at	8982	206.4717	2.1517	3e-04	0
SOX11	6664	SRY (sex determining region Y)-box 11	204913_s_at	9290	174.1247	1.702	3e-04	0
SPARC	6678	secreted protein, acidic, cysteine-rich (osteonectin)	200665_s_at	9303	206.4243	1.7001	3e-04	0
TUBB2A	7280	tubulin, beta 2A	204141_at	9751	139.1304	1.9139	3e-04	0
ZNF185	7739	zinc finger protein 185 (LIM domain)	203585_at	10037	199.2125	1.7599	3e-04	0
SLC7A5	8140	solute carrier family 7 (cationic amino acid transporter, y+ system), member 5	201195_s_at	10870	154.8362	1.8807	3e-04	0
COL21A1	81578	collagen, type XXI, alpha 1	208096_s_at	10906	199.8202	2.0487	3e-04	0
FZD7	8324	frizzled homolog 7 (Drosophila)	203705_s_at	11041	134.2613	1.9155	3e-04	0
DDX3Y	8653	DEAD (Asp-Glu-Ala-Asp) box polypeptide 3, Y-linked	205000_at	11460	171.1415	1.714	3e-04	0
LDB2	9079	LIM domain binding 2	206481_s_at	11813	149.5607	1.9046	3e-04	0
CHRDL1	91851	chordin-like 1	209763_at	11936	193.8895	1.859	3e-04	0
LHX2	9355	LIM homeobox 2	206140_at	12099	187.6473	1.8358	3e-04	0
RCBTB2	1102	regulator of chromosome condensation (RCC1) and BTB (POZ) domain containing protein 2	204759_at	897	208.2693	1.6178	4e-04	0
ZNF83	55769	zinc finger protein 83	221645_s_at	7518	216.5045	1.537	4e-04	0
CXCR7	57007	chemokine (C-X-C motif) receptor 7	212977_at	7906	215.3291	1.5464	4e-04	0
ZIC1	7545	Zic family member 1 (odd-paired homolog, Drosophila)	206373_at	9958	212.7832	2.4719	4e-04	0
ZNF140	7699	zinc finger protein 140	204523_at	10012	210.6852	1.568	4e-04	0
COL18A1	80781	collagen, type XVIII, alpha 1	209081_s_at	10822	209.8215	2.4272	4e-04	0
EIF1AY	9086	eukaryotic translation initiation factor 1A, Y-linked	204409_s_at	11820	216.593	1.547	4e-04	0
RFTN1	23180	raftlin, lipid raft linker 1	212646_at	2597	227.4425	1.6889	5e-04	0
SULF1	23213	sulfatase 1	212344_at	2626	226.4689	2.4518	5e-04	0
IGFBP7	3490	insulin-like growth factor binding protein 7	201162_at	4598	231.3357	1.6332	5e-04	0
LXN	56925	latexin	218729_at	7848	232.6441	1.4941	5e-04	0
ACTA2	59	actin, alpha 2, smooth muscle, aorta	200974_at	8303	220.9981	1.5797	5e-04	0
RPS6KA2	6196	ribosomal protein S6 kinase, 90kDa, polypeptide 2	204906_at	8565	231.6697	2.2222	5e-04	0
CAV2	858	caveolin 2	203323_at	11406	233.4415	1.6062	5e-04	0
CITED2	10370	Cbp/p300-interacting transactivator, with Glu/Asp-rich carboxy-terminal domain, 2	207980_s_at	377	236.8545	2.0232	6e-04	0
CELF2	10659	CUGBP, Elav-like family member 2	202156_s_at	633	241.9142	1.5381	6e-04	0
COL4A5	1287	collagen, type IV, alpha 5	213110_s_at	1340	237.2589	1.9392	6e-04	0
BAMBI	25805	BMP and activin membrane-bound inhibitor homolog (Xenopus laevis)	203304_at	3150	244.0012	1.4773	6e-04	0
GLTSCR2	29997	glioma tumor suppressor candidate region gene 2	217807_s_at	4197	242.1499	1.5309	6e-04	0
NLGN4X	57502	neuroligin 4, X-linked	221933_at	8082	248.5533	1.4541	6e-04	0
CCND2	894	cyclin D2	200951_s_at	11692	237.7922	1.4835	6e-04	0
CBS	875	cystathionine-beta-synthase	212816_s_at	11541	253.74	1.4987	7e-04	0
TGFB2	7042	transforming growth factor, beta 2	209908_s_at	9570	256.0089	1.4332	8e-04	0
TRAM2	9697	translocation associated membrane protein 2	202368_s_at	12399	257.153	2.1896	8e-04	0
CDH6	1004	cadherin 6, type 2, K-cadherin (fetal kidney)	205532_s_at	88	270.4576	1.5557	9e-04	0
CDO1	1036	cysteine dioxygenase, type I	204154_at	369	268.6393	1.4154	9e-04	0
LIMCH1	22998	LIM and calponin homology domains 1	212325_at	2438	272.9923	1.5885	9e-04	0
KIAA0802	23255	KIAA0802	213358_at	2665	274.9858	1.8217	9e-04	0
CD248	57124	CD248 molecule, endosialin	219025_at	7962	277.8508	2.1122	9e-04	0
PPM1H	57460	protein phosphatase, Mg2+/Mn2+ dependent, 1H	212686_at	8070	262.8021	1.7602	9e-04	0
SOX4	6659	SRY (sex determining region Y)-box 4	201416_at	9285	264.7649	1.7912	9e-04	0
LOC730101	730101	hypothetical LOC730101	213248_at	9788	278.7541	2.1051	9e-04	0
PRSS12	8492	protease, serine, 12 (neurotrypsin, motopsin)	205515_at	11297	274.4483	1.7912	9e-04	0
SLC16A4	9122	solute carrier family 16, member 4 (monocarboxylic acid transporter 5)	205234_at	11859	276.2085	1.4142	9e-04	0
ME1	4199	malic enzyme 1, NADP(+)-dependent, cytosolic	204058_at	5222	277.1991	1.3914	0.001	0
GAS1	2619	growth arrest-specific 1	204456_s_at	3371	282.1818	1.9294	0.0011	0
NOX4	50507	NADPH oxidase 4	219773_at	5783	280.642	1.4636	0.0011	0
FOXF1	2294	forkhead box F1	205935_at	2404	299.5216	1.8872	0.0012	0
PALLD	23022	palladin, cytoskeletal associated protein	200897_s_at	2459	289.1084	1.4931	0.0012	0
PPP1R12A	4659	protein phosphatase 1, regulatory (inhibitor) subunit 12A	201602_s_at	5476	293.2161	1.3615	0.0012	0
NAP1L3	4675	nucleosome assembly protein 1-like 3	204749_at	5490	291.1941	1.5424	0.0012	0
SUV420H1	51111	suppressor of variegation 4-20 homolog 1 (Drosophila)	218242_s_at	5963	287.9806	1.5485	0.0012	0
PNMAL1	55228	PNMA-like 1	218824_at	7177	289.1102	1.4506	0.0012	0
SDC3	9672	syndecan 3	202898_at	12374	295.5916	1.8373	0.0012	0
HEPH	9843	hephaestin	203902_at	12540	299.6439	1.3436	0.0012	0
NUAK1	9891	NUAK family, SNF1-like kinase, 1	204589_at	12584	299.4628	1.4138	0.0012	0
FBLN5	10516	fibulin 5	203088_at	506	303.4613	2.3218	0.0013	0
GPC4	2239	glypican 4	204983_s_at	2250	302.9173	1.3455	0.0013	0
KRT7	3855	keratin 7	209016_s_at	4904	302.1407	1.4772	0.0013	0
MFAP4	4239	microfibrillar-associated protein 4	212713_at	5251	307.965	2.3433	0.0013	0
SIX3	6496	SIX homeobox 3	206634_at	9062	301.9597	1.8896	0.0013	0
CRIM1	51232	cysteine rich transmembrane BMP regulator 1 (chordin-like)	202551_s_at	6048	312.954	1.6794	0.0015	0
SEMA3A	10371	sema domain, immunoglobulin domain (Ig), short basic domain, secreted, (semaphorin) 3A	206805_at	378	319.9825	1.4998	0.0016	0
CSRP2	1466	cysteine and glycine-rich protein 2	207030_s_at	1533	317.4174	1.6101	0.0016	0
DACT1	51339	dapper, antagonist of beta-catenin, homolog 1 (Xenopus laevis)	219179_at	6125	319.5247	1.3632	0.0016	0
SEPP1	6414	selenoprotein P, plasma, 1	201427_s_at	8817	320.7002	1.5639	0.0017	0
PLIN2	123	perilipin 2	209122_at	1281	323.5969	1.3021	0.0018	0
FBN2	2201	fibrillin 2	203184_at	2198	325.956	1.3106	0.0019	0
CNN2	1265	calponin 2	201605_x_at	1319	332.2115	1.9043	0.0021	0
GLT8D2	83468	glycosyltransferase 8 domain containing 2	221447_s_at	11082	340.8641	2.0391	0.0022	0
SCHIP1	29970	schwannomin interacting protein 1	204030_s_at	4183	340.302	1.4446	0.0023	0
MYLK	4638	myosin light chain kinase	202555_s_at	5461	343.7666	1.3119	0.0023	0
ICK	22858	intestinal cell (MAK-like) kinase	204569_at	2330	351.3	1.2672	0.0026	0
NGF	4803	nerve growth factor (beta polypeptide)	206814_at	5595	354.3055	1.4651	0.0026	0
SPOCK1	6695	sparc/osteonectin, cwcv and kazal-like domains proteoglycan (testican) 1	202363_at	9315	357.2233	1.3345	0.0027	0
FBLN1	2192	fibulin 1	201787_at	2183	361.4537	1.8659	0.0028	0
TMEM35	59353	transmembrane protein 35	219685_at	8356	375.5048	1.6898	0.0034	1e-04
EAPP	55837	E2F-associated phosphoprotein	202623_at	7571	377.2338	1.5128	0.0035	1e-04
SCRG1	11341	stimulator of chondrogenesis 1	205475_at	1158	388.9087	1.5559	0.0039	1e-04
DPYD	1806	dihydropyrimidine dehydrogenase	204646_at	1848	387.934	1.3544	0.0039	1e-04
TP53I3	9540	tumor protein p53 inducible protein 3	210609_s_at	12264	392.6605	1.5923	0.0042	1e-04
ZNF91	7644	zinc finger protein 91	206059_at	9997	397.7842	1.2909	0.0043	1e-04
CDH2	1000	cadherin 2, type 1, N-cadherin (neuronal)	203440_at	3	399.9537	1.2773	0.0044	1e-04
SCN9A	6335	sodium channel, voltage-gated, type IX, alpha subunit	206950_at	8671	402.5238	1.2079	0.0044	1e-04
DENND2A	27147	DENN/MADD domain containing 2A	221885_at	3643	404.2316	1.4859	0.0045	1e-04
ID3	3399	inhibitor of DNA binding 3, dominant negative helix-loop-helix protein	207826_s_at	4526	406.8715	1.2123	0.0046	1e-04
BST1	683	bone marrow stromal cell antigen 1	205715_at	9419	406.4823	1.3475	0.0046	1e-04
INHBA	3624	inhibin, beta A	204926_at	4688	409.1925	1.295	0.0047	1e-04
ADAM9	8754	ADAM metallopeptidase domain 9	202381_at	11543	410.9909	1.2674	0.0048	1e-04
COL8A1	1295	collagen, type VIII, alpha 1	214587_at	1351	412.4438	1.2794	0.005	1e-04
NUTF2	10204	nuclear transport factor 2	202397_at	234	413.9888	1.8338	0.0051	1e-04
GAS6	2621	growth arrest-specific 6	1598_g_at	3379	416.0771	2.0169	0.0051	1e-04
NPR3	4883	natriuretic peptide receptor C/guanylate cyclase C (atrionatriuretic peptide receptor C)	219789_at	5654	416.6744	1.5821	0.0051	1e-04
PAWR	5074	PRKC, apoptosis, WT1, regulator	204004_at	5819	418.9798	1.218	0.0052	1e-04
MXRA8	54587	matrix-remodelling associated 8	213422_s_at	6742	422.2723	2.0601	0.0055	1e-04
LEPREL1	55214	leprecan-like 1	218717_s_at	7164	423.343	1.409	0.0055	1e-04
NR2F2	7026	nuclear receptor subfamily 2, group F, member 2	209119_x_at	9556	429.1053	1.5799	0.0059	1e-04
PDGFRA	5156	platelet-derived growth factor receptor, alpha polypeptide	203131_at	6247	432.3827	1.2911	0.006	1e-04
PDLIM4	8572	PDZ and LIM domain 4	211564_s_at	11399	434.1431	1.3042	0.0061	1e-04
PADI2	11240	peptidyl arginine deiminase, type II	209791_at	1081	447.1376	1.1937	0.0069	1e-04
DAPK1	1612	death-associated protein kinase 1	203139_at	1699	446.1193	1.234	0.0069	1e-04
DOK5	55816	docking protein 5	214844_s_at	7557	444.5194	1.7841	0.0069	1e-04
CLSTN2	64084	calsyntenin 2	219414_at	8787	444.4414	1.4927	0.0069	1e-04
PDGFD	80310	platelet derived growth factor D	219304_s_at	10761	447.4039	1.4885	0.0069	1e-04
USP9Y	8287	ubiquitin specific peptidase 9, Y-linked	206624_at	11016	447.597	1.203	0.007	1e-04
EDNRA	1909	endothelin receptor type A	204463_s_at	1925	451.2303	1.3212	0.0073	1e-04
NACC2	138151	NACC family member 2, BEN and BTB (POZ) domain containing	212993_at	1430	453.183	1.6017	0.0075	1e-04
TNFRSF11B	4982	tumor necrosis factor receptor superfamily, member 11b	204932_at	5722	457.6649	1.4988	0.0077	1e-04
MGMT	4255	O-6-methylguanine-DNA methyltransferase	204880_at	5263	460.586	1.1617	0.008	1e-04
KAL1	3730	Kallmann syndrome 1 sequence	205206_at	4777	461.9848	1.1456	0.0082	2e-04
HIST1H2AC	8334	histone cluster 1, H2ac	215071_s_at	11051	461.8582	1.5673	0.0082	2e-04
EMILIN1	11117	elastin microfibril interfacer 1	204163_at	974	472.2123	1.6747	0.0088	2e-04
ITGA6	3655	integrin, alpha 6	201656_at	4712	477.6684	1.1896	0.0091	2e-04
GALNT7	51809	UDP-N-acetyl-alpha-D-galactosamine:polypeptide N-acetylgalactosaminyltransferase 7 (GalNAc-T7)	218313_s_at	6374	478.0514	1.5565	0.0091	2e-04
VCAM1	7412	vascular cell adhesion molecule 1	203868_s_at	9870	476.2549	1.2101	0.0091	2e-04
SOCS2	8835	suppressor of cytokine signaling 2	203372_s_at	11604	478.5273	1.116	0.0091	2e-04
SCN3A	6328	sodium channel, voltage-gated, type III, alpha subunit	210432_s_at	8665	483.5522	1.1417	0.0094	2e-04
COL8A2	1296	collagen, type VIII, alpha 2	221900_at	1352	485.2895	1.7364	0.0095	2e-04
CHST15	51363	carbohydrate (N-acetylgalactosamine 4-sulfate 6-O) sulfotransferase 15	203066_at	6139	483.2187	1.1499	0.0095	2e-04
TGFB1I1	7041	transforming growth factor beta 1 induced transcript 1	209651_at	9569	485.0777	1.5455	0.0095	2e-04
ZHX2	22882	zinc fingers and homeoboxes 2	203556_at	2355	489.0645	1.3262	0.0098	2e-04
JUP	3728	junction plakoglobin	201015_s_at	4775	490.7987	1.5391	0.01	2e-04
ZNF43	7594	zinc finger protein 43	206695_x_at	9982	493.0081	1.1303	0.0101	2e-04
ZFPM2	23414	zinc finger protein, multitype 2	219778_at	2799	495.0228	1.335	0.0103	2e-04
SLC7A11	23657	solute carrier family 7, (cationic amino acid transporter, y+ system) member 11	207528_s_at	2975	498.1836	1.1348	0.0105	2e-04
RBM7	10179	RNA binding motif protein 7	218379_at	213	501.4456	1.2821	0.0108	2e-04
MFGE8	4240	milk fat globule-EGF factor 8 protein	210605_s_at	5252	500.6873	1.8865	0.0108	2e-04
CLEC3B	7123	C-type lectin domain family 3, member B	205200_at	9643	502.7133	1.7371	0.0108	2e-04
EFEMP2	30008	EGF-containing fibulin-like extracellular matrix protein 2	206580_s_at	4204	504.7775	1.7401	0.0109	2e-04
PLSCR4	57088	phospholipid scramblase 4	218901_at	7934	507.6856	1.6325	0.011	2e-04
RAB11FIP1	80223	RAB11 family interacting protein 1 (class I)	219681_s_at	10728	509.0296	1.1665	0.0111	2e-04
LRP5	4041	low density lipoprotein receptor-related protein 5	209468_at	5085	512.0953	1.398	0.0114	2e-04
KDM5D	8284	lysine (K)-specific demethylase 5D	206700_s_at	11015	512.9318	1.4544	0.0114	2e-04
PSPH	5723	phosphoserine phosphatase	205048_s_at	8019	515.7203	1.2416	0.0117	2e-04
ARSJ	79642	arylsulfatase family, member J	219973_at	10329	514.6388	1.2626	0.0117	2e-04
SPON2	10417	spondin 2, extracellular matrix protein	218638_s_at	418	526.8561	1.8591	0.0125	3e-04
LUM	4060	lumican	201744_s_at	5106	530.3961	1.2066	0.0127	3e-04
TOB1	10140	transducer of ERBB2, 1	202704_at	179	531.5635	1.4296	0.0128	3e-04
SLC30A1	7779	solute carrier family 30 (zinc transporter), member 1	212907_at	10067	531.0005	1.4288	0.0128	3e-04
ZNF665	79788	zinc finger protein 665	220760_x_at	10447	533.0037	1.2673	0.0128	3e-04
NFE2L3	9603	nuclear factor (erythroid-derived 2)-like 3	204702_s_at	12313	531.1415	1.0833	0.0128	3e-04
CFHR2	3080	complement factor H-related 2	206910_x_at	4269	538.8002	1.3032	0.0135	3e-04
CXCL6	6372	chemokine (C-X-C motif) ligand 6 (granulocyte chemotactic protein 2)	206336_at	8702	538.4444	1.3056	0.0135	3e-04
DOCK4	9732	dedicator of cytokinesis 4	205003_at	12436	538.6198	1.0998	0.0135	3e-04
EPHB6	2051	EPH receptor B6	204718_at	2072	542.954	1.5282	0.0139	3e-04
TMEM2	23670	transmembrane protein 2	218113_at	2979	545.2584	1.3824	0.0142	3e-04
KCNK2	3776	potassium channel, subfamily K, member 2	210261_at	4835	545.7376	1.1184	0.0142	3e-04
CDKN2A	1029	cyclin-dependent kinase inhibitor 2A (melanoma, p16, inhibits CDK4)	207039_at	319	547.6753	1.246	0.0144	3e-04
IFITM1	8519	interferon induced transmembrane protein 1 (9-27)	201601_x_at	11332	548.0832	1.741	0.0144	3e-04
DDAH2	23564	dimethylarginine dimethylaminohydrolase 2	202262_x_at	2912	551.3177	1.5325	0.0148	3e-04
NRCAM	4897	neuronal cell adhesion molecule	204105_s_at	5665	572.7173	1.0214	0.0166	4e-04
ARID5B	84159	AT rich interactive domain 5B (MRF1-like)	212614_at	11172	572.6186	1.5953	0.0166	4e-04
HTATIP2	10553	HIV-1 Tat interactive protein 2, 30kDa	207180_s_at	537	572.4745	1.1355	0.0167	4e-04
EPHA2	1969	EPH receptor A2	203499_at	1973	579.4958	1.539	0.0172	4e-04
CAND2	23066	cullin-associated and neddylation-dissociated 2 (putative)	213547_at	2500	577.3645	1.4451	0.0172	4e-04
TCF7L1	83439	transcription factor 7-like 1 (T-cell specific, HMG-box)	221016_s_at	11062	580.484	1.4492	0.0173	4e-04
SELENBP1	8991	selenium binding protein 1	214433_s_at	11721	591.705	1.3595	0.0187	4e-04
TDG	6996	thymine-DNA glycosylase	203742_s_at	9530	596.7617	1.2117	0.0194	4e-04
SERPINF1	5176	serpin peptidase inhibitor, clade F (alpha-2 antiplasmin, pigment epithelium derived factor), member 1	202283_at	6356	599.8599	1.4693	0.0199	4e-04
ITGAV	3685	integrin, alpha V (vitronectin receptor, alpha polypeptide, antigen CD51)	202351_at	4738	607.0358	1.3787	0.0209	5e-04
TUFT1	7286	tuftelin 1	205807_s_at	9758	608.1606	1.4836	0.0209	5e-04
DKK2	27123	dickkopf homolog 2 (Xenopus laevis)	219908_at	3631	607.7893	1.1046	0.021	5e-04
HIST1H2BD	3017	histone cluster 1, H2bd	209911_x_at	4222	611.5255	1.4237	0.0212	5e-04
PPIC	5480	peptidylprolyl isomerase C (cyclophilin C)	204517_at	6813	620.3143	1.5688	0.0224	5e-04
ZNF302	55900	zinc finger protein 302	218490_s_at	7612	621.2241	1.1717	0.0224	5e-04
CYTL1	54360	cytokine-like 1	219837_s_at	6637	625.8948	1.0941	0.023	5e-04
COPG	22820	coatomer protein complex, subunit gamma	217749_at	2300	630.0646	1.5731	0.0237	5e-04
TAX1BP3	30851	Tax1 (human T-cell leukemia virus type I) binding protein 3	209154_at	4290	630.7453	1.3005	0.0237	5e-04
ZNHIT6	54680	zinc finger, HIT type 6	218932_at	6767	629.1638	1.2848	0.0237	5e-04
ZSCAN18	65982	zinc finger and SCAN domain containing 18	217593_at	9208	633.0358	1.269	0.0239	6e-04
PLCB4	5332	phospholipase C, beta 4	203895_at	6499	638.2143	1.1796	0.0248	6e-04
OPN3	23596	opsin 3	219032_x_at	2933	639.4625	1.5475	0.025	6e-04
LTBP2	4053	latent transforming growth factor beta binding protein 2	204682_at	5098	642.345	1.5979	0.0252	6e-04
TCEAL2	140597	transcription elongation factor A (SII)-like 2	211276_at	1465	648.9171	1.0325	0.0263	6e-04
FAT1	2195	FAT tumor suppressor homolog 1 (Drosophila)	201579_at	2187	650.2665	1.4157	0.0265	6e-04
A2M	2	alpha-2-macroglobulin	217757_at	1999	653.6254	1.0741	0.0266	6e-04
PTPRF	5792	protein tyrosine phosphatase, receptor type, F	200635_s_at	8187	653.3245	1.2944	0.0267	6e-04
SMURF2	64750	SMAD specific E3 ubiquitin protein ligase 2	205596_s_at	8978	654.5922	1.1917	0.0267	6e-04
CLDN11	5010	claudin 11	206908_s_at	5749	653.2548	1.5669	0.0268	6e-04
ZNF468	90333	zinc finger protein 468	214751_at	11766	653.1949	0.9913	0.0269	6e-04
DYNC1LI1	51143	dynein, cytoplasmic 1, light intermediate chain 1	217976_s_at	5984	656.8145	1.0834	0.027	7e-04
DMD	1756	dystrophin	203881_s_at	1808	660.8533	1.0335	0.0275	7e-04
RCAN2	10231	regulator of calcineurin 2	203498_at	262	662.1903	1.2814	0.0277	7e-04
BEX4	56271	brain expressed, X-linked 4	215440_s_at	7722	662.9487	1.3136	0.0277	7e-04
MLLT3	4300	myeloid/lymphoid or mixed-lineage leukemia (trithorax homolog, Drosophila); translocated to, 3	204917_s_at	5293	669.1963	1.118	0.0289	7e-04
ZNF84	7637	zinc finger protein 84	204453_at	9994	672.1832	1.1303	0.0291	7e-04
GSTA4	2941	glutathione S-transferase alpha 4	202967_at	4063	673.6777	1.3961	0.0293	7e-04
C11orf73	51501	chromosome 11 open reading frame 73	219979_s_at	6219	673.2932	1.3654	0.0293	7e-04
TOX	9760	thymocyte selection-associated high mobility group box	204529_s_at	12465	676.381	0.9873	0.0296	7e-04
C11orf95	65998	chromosome 11 open reading frame 95	218641_at	9221	677.5571	1.4278	0.0299	7e-04
C1RL	51279	complement component 1, r subcomponent-like	218983_at	6068	685.1107	1.3878	0.0314	8e-04
SCG2	7857	secretogranin II	204035_at	10102	684.7186	1.2697	0.0314	8e-04
FKBP11	51303	FK506 binding protein 11, 19 kDa	219117_s_at	6094	685.9262	1.3971	0.0315	8e-04
ANGPT1	284	angiopoietin 1	205608_s_at	3849	692.2424	1.3995	0.0328	8e-04
UAP1	6675	UDP-N-acteylglucosamine pyrophosphorylase 1	209340_at	9300	694.6019	1.2707	0.0332	8e-04
C14orf104	55172	chromosome 14 open reading frame 104	219166_at	7121	697.5279	1.143	0.0334	9e-04
PDCD4	27250	programmed cell death 4 (neoplastic transformation inhibitor)	202730_s_at	3682	696.8529	1.3138	0.0335	9e-04
TNNC1	7134	troponin C type 1 (slow)	209904_at	9653	695.982	1.3068	0.0335	8e-04
KISS1	3814	KiSS-1 metastasis-suppressor	205563_at	4870	699.4107	1.0515	0.0336	9e-04
NTF3	4908	neurotrophin 3	206706_at	5675	702.9445	1.2213	0.0344	9e-04
CLDN1	9076	claudin 1	218182_s_at	11811	703.6077	1.0908	0.0344	9e-04
DES	1674	desmin	202222_s_at	1759	705.5906	1.2388	0.0346	9e-04
SUSD5	26032	sushi domain containing 5	214954_at	3292	707.3366	0.9427	0.035	9e-04
CDH10	1008	cadherin 10, type 2 (T2-cadherin)	220115_s_at	125	708.846	0.9935	0.0351	9e-04
GDF10	2662	growth differentiation factor 10	206159_at	3506	711.7326	1.1782	0.0356	9e-04
GPR124	25960	G protein-coupled receptor 124	221814_at	3248	713.0388	1.4234	0.0358	9e-04
POLR1D	51082	polymerase (RNA) I polypeptide D, 16kDa	218258_at	5935	715.3455	1.2242	0.0362	9e-04
MAB21L2	10586	mab-21-like 2 (C. elegans)	210302_s_at	569	722.4092	1.1614	0.0375	0.001
DKK1	22943	dickkopf homolog 1 (Xenopus laevis)	204602_at	2406	726.2547	1.3831	0.0384	0.001
IGFBP4	3487	insulin-like growth factor binding protein 4	201508_at	4594	731.5991	1.4163	0.0395	0.001
FNDC3B	64778	fibronectin type III domain containing 3B	218618_s_at	8997	744.5652	1.2187	0.0423	0.0011
YIPF3	25844	Yip1 domain family, member 3	216338_s_at	3181	750.5699	1.4063	0.0437	0.0012
ADAM19	8728	ADAM metallopeptidase domain 19	209765_at	11521	754.1972	1.0755	0.0444	0.0012
MYL9	10398	myosin, light chain 9, regulatory	201058_s_at	400	754.1333	1.4193	0.0445	0.0012
LAMB2	3913	laminin, beta 2 (laminin S)	216264_s_at	4973	755.0464	1.4677	0.0445	0.0012
TP53	7157	tumor protein p53	201746_at	9670	755.595	1.4115	0.0445	0.0012
LPAR6	10161	lysophosphatidic acid receptor 6	218589_at	199	760.8759	1.0538	0.0458	0.0012
GJA1	2697	gap junction protein, alpha 1, 43kDa	201667_at	3556	765.541	1.1361	0.0466	0.0013
DSC3	1825	desmocollin 3	206032_at	1867	769.682	1.1419	0.0474	0.0013
STK38L	23012	serine/threonine kinase 38 like	212565_at	2450	778.7715	0.9736	0.0497	0.0014
