# Supplementary material for: Transmembrane protein CD9 is glioblastoma biomarker, relevant for maintenance of glioblastoma stem cells
Source: Oncotarget. 2015 Nov 11;7(1):593–609. doi: 10.18632/oncotarget.5477 (PMC4808020; doi:10.18632/oncotarget.5477)
Supplement: Supplementary file 3 [file oncotarget-07-0593-s003.xls]

## Sheet: U373 vs. NHA_Up-Reg
GeneSymbol	EntrezID	GeneName	AffymetrixID	gene.index	RP/Rsum	FC:(class1/class2)	pfp	P.value
GPNMB	10457	glycoprotein (transmembrane) nmb	201141_at	453	26.5276	0.1035	0	0
CRYAB	1410	crystallin, alpha B	209283_at	1478	20.5479	0.0947	0	0
DYNC1I1	1780	dynein, cytoplasmic 1, intermediate chain 1	205348_s_at	1827	20.3727	0.0861	0	0
DKK1	22943	dickkopf homolog 1 (Xenopus laevis)	204602_at	2406	9.3278	0.068	0	0
PEG10	23089	paternally expressed 10	212092_at	2516	16.3899	0.0803	0	0
HEY1	23462	hairy/enhancer-of-split related with YRPW motif 1	218839_at	2828	40.7764	0.1211	0	0
LY96	23643	lymphocyte antigen 96	206584_at	2966	9.3423	0.0557	0	0
GEM	2669	GTP binding protein overexpressed in skeletal muscle	204472_at	3518	29.9828	0.1091	0	0
GPM6A	2823	glycoprotein M6A	209469_at	3815	2.8697	0.0297	0	0
GPM6B	2824	glycoprotein M6B	209167_at	3819	11.3176	0.0621	0	0
IL7R	3575	interleukin 7 receptor	205798_at	4645	36.6395	0.1158	0	0
IL13RA2	3598	interleukin 13 receptor, alpha 2	206172_at	4663	27.912	0.1061	0	0
NUSAP1	51203	nucleolar and spindle associated protein 1	218039_at	6030	43.208	0.1212	0	0
PIPOX	51268	pipecolic acid oxidase	221605_s_at	6059	18.0718	0.075	0	0
PMP22	5376	peripheral myelin protein 22	210139_s_at	6556	42.9026	0.1333	0	0
PTPRZ1	5803	protein tyrosine phosphatase, receptor-type, Z polypeptide 1	204469_at	8200	18.3865	0.0734	0	0
RRM2	6241	ribonucleotide reductase M2	201890_at	8601	29.5446	0.1057	0	0
POPDC3	64208	popeye domain containing 3	219926_at	8833	14.93	0.0779	0	0
SPP1	6696	secreted phosphoprotein 1	209875_s_at	9316	2.1557	0.0233	0	0
IQCG	84223	IQ motif containing G	221185_s_at	11187	43.2391	0.1265	0	0
AKR1C3	8644	aldo-keto reductase family 1, member C3 (3-alpha hydroxysteroid dehydrogenase, type II)	209160_at	11451	9.098	0.0665	0	0
CD70	970	CD70 molecule	206508_at	12403	25.88	0.1003	0	0
HS3ST3A1	9955	heparan sulfate (glucosamine) 3-O-sulfotransferase 3A1	219985_at	12644	38.5535	0.119	0	0
CLEC2B	9976	C-type lectin domain family 2, member B	209732_at	12662	7.295	0.0527	0	0
EIF2S3	1968	eukaryotic translation initiation factor 2, subunit 3 gamma, 52kDa	205321_at	1972	46.4376	0.1287	4e-04	0
SERINC5	256987	serine incorporator 5	212812_at	3112	51.8995	0.1373	4e-04	0
ACP6	51205	acid phosphatase 6, lysophosphatidic	218795_at	6032	47.5955	0.1332	4e-04	0
PBK	55872	PDZ binding kinase	219148_at	7598	47.0083	0.1239	4e-04	0
LYPD1	116372	LY6/PLAUR domain containing 1	212909_at	1225	57.1528	0.143	6e-04	0
HLA-B	3106	major histocompatibility complex, class I, B	208729_x_at	4308	61.7923	0.1504	6e-04	0
TPD52	7163	tumor protein D52	201688_s_at	9676	62.3457	0.1305	6e-04	0
CDK1	983	cyclin-dependent kinase 1	203213_at	12528	60.9399	0.144	6e-04	0
INSIG1	3638	insulin induced gene 1	201625_s_at	4700	54.3246	0.148	7e-04	0
MAD2L1	4085	MAD2 mitotic arrest deficient-like 1 (yeast)	203362_s_at	5128	53.3962	0.1383	7e-04	0
FAM129A	116496	family with sequence similarity 129, member A	217966_s_at	1227	64.9943	0.134	8e-04	0
MAGEA6	4105	melanoma antigen family A, 6	214612_x_at	5147	67.9697	0.1375	8e-04	0
FABP7	2173	fatty acid binding protein 7, brain	205029_s_at	2168	64.5378	0.1355	9e-04	0
IFIT1	3434	interferon-induced protein with tetratricopeptide repeats 1	203153_at	4550	71.0145	0.1513	0.001	0
TOP2A	7153	topoisomerase (DNA) II alpha 170kDa	201291_s_at	9667	69.6499	0.1468	0.001	0
EZH2	2146	enhancer of zeste homolog 2 (Drosophila)	203358_s_at	2143	69.2495	0.1534	0.0011	0
PMAIP1	5366	phorbol-12-myristate-13-acetate-induced protein 1	204285_s_at	6547	75.5538	0.1634	0.0017	0
PRC1	9055	protein regulator of cytokinesis 1	218009_s_at	11795	73.3932	0.155	0.0017	0
TFRC	7037	transferrin receptor (p90, CD71)	207332_s_at	9565	84.9188	0.1737	0.002	0
CCNB2	9133	cyclin B2	202705_at	11876	81.8805	0.1542	0.002	0
MAGEA3	4102	melanoma antigen family A, 3	209942_x_at	5144	80.1389	0.1478	0.0021	0
NDC80	10403	NDC80 homolog, kinetochore complex component (S. cerevisiae)	204162_at	407	89.3802	0.1555	0.0022	0
ATAD2	29028	ATPase family, AAA domain containing 2	218782_s_at	3974	91.5032	0.1709	0.0023	0
AKR1B10	57016	aldo-keto reductase family 1, member B10 (aldose reductase)	206561_s_at	7908	90.541	0.1631	0.0023	0
DIRAS3	9077	DIRAS family, GTP-binding RAS-like 3	215506_s_at	11812	95.984	0.1708	0.0029	0
PODXL	5420	podocalyxin-like	201578_at	6608	94.9783	0.1607	0.003	0
PLSCR1	5359	phospholipid scramblase 1	202430_s_at	6536	94.3752	0.1784	0.0031	0
ZWINT	11130	ZW10 interactor	204026_s_at	986	98.5456	0.1769	0.0032	0
KIAA0101	9768	KIAA0101	202503_s_at	12472	98.1079	0.175	0.0033	0
MCM7	4176	minichromosome maintenance complex component 7	208795_s_at	5210	101.2194	0.1805	0.0039	0
RFC4	5984	replication factor C (activator 1) 4, 37kDa	204023_at	8391	103.9578	0.1844	0.0041	0
ECT2	1894	epithelial cell transforming sequence 2 oncogene	219787_s_at	1916	103.1475	0.1831	0.0042	0
SHCBP1	79801	SHC SH2-domain binding protein 1	219493_at	10458	105.3073	0.1724	0.0046	0
DHCR24	1718	24-dehydrocholesterol reductase	200862_at	1781	106.594	0.193	0.0047	0
FOXG1	2290	forkhead box G1	206018_at	2372	109.288	0.1663	0.0048	0
TKT	7086	transketolase	208699_x_at	9610	109.244	0.1917	0.0049	0
SGCE	8910	sarcoglycan, epsilon	204688_at	11671	113.2399	0.198	0.0051	0
NCAPG2	54892	non-SMC condensin II complex, subunit G2	219588_s_at	6889	114.6224	0.1895	0.0053	0
NES	10763	nestin	218678_at	705	117.0094	0.2026	0.0058	0
MAGEA12	4111	melanoma antigen family A, 12	210467_x_at	5152	116.0664	0.1724	0.0059	0
FAM64A	54478	family with sequence similarity 64, member A	221591_s_at	6681	128.6641	0.1921	0.006	0
UBE2C	11065	ubiquitin-conjugating enzyme E2C	202954_at	934	127.4426	0.2028	0.0061	0
ADORA2B	136	adenosine A2b receptor	205891_at	1409	127.8777	0.2027	0.0061	0
DDX39	10212	DEAD (Asp-Glu-Ala-Asp) box polypeptide 39	201584_s_at	243	126.2423	0.1983	0.0062	0
ATP1A1	476	ATPase, Na+/K+ transporting, alpha 1 polypeptide	220948_s_at	5563	123.5975	0.2109	0.0062	0
PPAP2C	8612	phosphatidic acid phosphatase type 2C	209529_at	11424	130.6283	0.193	0.0062	0
CCNE2	9134	cyclin E2	205034_at	11877	126.9621	0.1816	0.0062	0
PIR	8544	pirin (iron-binding nuclear protein)	207469_s_at	11365	126.5703	0.1908	0.0063	0
MELK	9833	maternal embryonic leucine zipper kinase	204825_at	12532	122.1264	0.1906	0.0063	0
SCHIP1	29970	schwannomin interacting protein 1	204030_s_at	4183	121.6908	0.2028	0.0064	0
PRPS2	5634	phosphoribosyl pyrophosphate synthetase 2	203401_at	7734	120.6982	0.1944	0.0064	0
TK1	7083	thymidine kinase 1, soluble	202338_at	9608	119.3608	0.1914	0.0064	0
HLA-J	3137	major histocompatibility complex, class I, J (pseudogene)	217436_x_at	4329	119.0712	0.1934	0.0065	0
IRAK1	3654	interleukin-1 receptor-associated kinase 1	201587_s_at	4711	121.6011	0.2013	0.0065	0
BTBD3	22903	BTB (POZ) domain containing 3	202946_s_at	2375	133.3263	0.2027	0.0066	0
HPRT1	3251	hypoxanthine phosphoribosyltransferase 1	202854_at	4425	134.4138	0.21	0.0066	0
GGH	8836	gamma-glutamyl hydrolase (conjugase, folylpolygammaglutamyl hydrolase)	203560_at	11605	138.2647	0.2104	0.0072	0
VLDLR	7436	very low density lipoprotein receptor	209822_s_at	9888	138.9647	0.2008	0.0074	0
MCM2	4171	minichromosome maintenance complex component 2	202107_s_at	5205	147.3178	0.2101	0.0083	1e-04
KIF23	9493	kinesin family member 23	204709_s_at	12221	146.4805	0.1961	0.0084	1e-04
REPIN1	29803	replication initiator 1	219041_s_at	4108	147.971	0.2218	0.0085	1e-04
KHDRBS3	10656	KH domain containing, RNA binding, signal transduction associated 3	209781_s_at	630	149.9057	0.221	0.0086	1e-04
DCK	1633	deoxycytidine kinase	203302_at	1719	150.3034	0.2039	0.0088	1e-04
FANCI	55215	Fanconi anemia, complementation group I	213007_at	7165	150.2602	0.2066	0.0089	1e-04
CEP55	55165	centrosomal protein 55kDa	218542_at	7116	153.1862	0.2106	0.0091	1e-04
AKR1C2	1646	aldo-keto reductase family 1, member C2 (dihydrodiol dehydrogenase 2; bile acid binding protein; 3-alpha hydroxysteroid dehydrogenase, type III)	209699_x_at	1732	153.071	0.2274	0.0092	1e-04
HSPB8	26353	heat shock 22kDa protein 8	221667_s_at	3440	156.4594	0.2203	0.0098	1e-04
IL18	3606	interleukin 18 (interferon-gamma-inducing factor)	206295_at	4671	157.7922	0.1918	0.01	1e-04
LAMP2	3920	lysosomal-associated membrane protein 2	200821_at	4979	159.3818	0.2208	0.01	1e-04
RRAGD	58528	Ras-related GTP binding D	221523_s_at	8255	161.2445	0.2028	0.011	1e-04
RFC2	5982	replication factor C (activator 1) 2, 40kDa	1053_at	8389	165.4638	0.216	0.0112	1e-04
KIF4A	24137	kinesin family member 4A	218355_at	3016	167.2111	0.2103	0.0114	1e-04
MRPL33	9553	mitochondrial ribosomal protein L33	203781_at	12274	176.9185	0.2313	0.0116	1e-04
SPAG5	10615	sperm associated antigen 5	203145_at	595	171.6267	0.2178	0.0117	1e-04
GBAS	2631	glioblastoma amplified sequence	201816_s_at	3434	173.8332	0.2401	0.0117	1e-04
RACGAP1	29127	Rac GTPase activating protein 1	222077_s_at	4038	176.7301	0.217	0.0117	1e-04
SLIT2	9353	slit homolog 2 (Drosophila)	209897_s_at	12097	175.9596	0.2331	0.0117	1e-04
CKB	1152	creatine kinase, brain	200884_at	1205	170.8516	0.2363	0.0118	1e-04
FGF13	2258	fibroblast growth factor 13	205110_s_at	2268	171.1694	0.2257	0.0118	1e-04
NDP	4693	Norrie disease (pseudoglioma)	206022_at	5507	175.1076	0.2066	0.0118	1e-04
RPA3	6119	replication protein A3, 14kDa	209507_at	8504	170.5485	0.233	0.0118	1e-04
UBE2S	27338	ubiquitin-conjugating enzyme E2S	202779_s_at	3727	173.7418	0.234	0.0119	1e-04
DBF4	10926	DBF4 homolog (S. cerevisiae)	204244_s_at	822	170.3538	0.2129	0.012	1e-04
KRT15	3866	keratin 15	204734_at	4911	182.2438	0.2175	0.0129	1e-04
MREG	55686	melanoregulin	219648_at	7444	185.6238	0.2205	0.0136	1e-04
SPC25	57405	SPC25, NDC80 kinetochore complex component, homolog (S. cerevisiae)	209891_at	8056	188.4674	0.2155	0.0142	1e-04
PTHLH	5744	parathyroid hormone-like hormone	206300_s_at	8065	193.7038	0.2226	0.0149	1e-04
CNR1	1268	cannabinoid receptor 1 (brain)	207940_x_at	1322	191.5403	0.2145	0.015	1e-04
IGSF3	3321	immunoglobulin superfamily, member 3	202421_at	4471	193.6378	0.2236	0.015	1e-04
AKR1C1	1645	aldo-keto reductase family 1, member C1 (dihydrodiol dehydrogenase 1; 20-alpha (3-alpha)-hydroxysteroid dehydrogenase)	204151_x_at	1731	193.3078	0.247	0.0151	1e-04
TRIP13	9319	thyroid hormone receptor interactor 13	204033_at	12064	197.4839	0.2294	0.0151	1e-04
KIF14	9928	kinesin family member 14	206364_at	12620	196.2353	0.2112	0.0151	1e-04
GCLM	2730	glutamate-cysteine ligase, modifier subunit	203925_at	3705	198.9179	0.2468	0.0153	1e-04
USP1	7398	ubiquitin specific peptidase 1	202412_s_at	9857	198.9167	0.2333	0.0154	1e-04
SSX2IP	117178	synovial sarcoma, X breakpoint 2 interacting protein	203015_s_at	1237	198.7393	0.2368	0.0156	1e-04
STRA13	201254	stimulated by retinoic acid 13 homolog (mouse)	209478_at	2022	200.9378	0.254	0.0159	2e-04
IDH3A	3419	isocitrate dehydrogenase 3 (NAD+) alpha	202069_s_at	4535	201.41	0.2399	0.016	2e-04
SERPINE2	5270	serpin peptidase inhibitor, clade E (nexin, plasminogen activator inhibitor type 1), member 2	212190_at	6442	203.3042	0.246	0.0161	2e-04
KRT81	3887	keratin 81	213711_at	4934	204.8649	0.239	0.0163	2e-04
LMO3	55885	LIM domain only 3 (rhombotin-like 2)	204424_s_at	7603	207.9649	0.2319	0.0166	2e-04
TTF2	8458	transcription termination factor, RNA polymerase II	204407_at	11237	209.902	0.2264	0.0168	2e-04
PTPLB	201562	protein tyrosine phosphatase-like (proline instead of catalytic arginine), member b	212640_at	2027	212.0817	0.25	0.017	2e-04
MCM3	4172	minichromosome maintenance complex component 3	201555_at	5206	209.4248	0.2467	0.017	2e-04
GMNN	51053	geminin, DNA replication inhibitor	218350_s_at	5915	211.9583	0.2473	0.0171	2e-04
S100B	6285	S100 calcium binding protein B	209686_at	8630	214.5607	0.2356	0.0177	2e-04
PPP1CB	5500	protein phosphatase 1, catalytic subunit, beta isozyme	201407_s_at	6978	215.8424	0.2508	0.018	2e-04
FEN1	2237	flap structure-specific endonuclease 1	204767_s_at	2249	219.2321	0.2522	0.0182	2e-04
AMPD1	270	adenosine monophosphate deaminase 1	206121_at	3565	218.0895	0.2241	0.0182	2e-04
CCNB1	891	cyclin B1	214710_s_at	11670	220.2895	0.2437	0.0182	2e-04
CDC20	991	cell division cycle 20 homolog (S. cerevisiae)	202870_s_at	12602	217.5337	0.2318	0.0182	2e-04
KIF2C	11004	kinesin family member 2C	209408_at	881	222.4874	0.2385	0.0184	2e-04
SCRG1	11341	stimulator of chondrogenesis 1	205475_at	1158	222.9921	0.2439	0.0185	2e-04
SOX9	6662	SRY (sex determining region Y)-box 9	202935_s_at	9288	226.168	0.2517	0.0188	2e-04
MLF1IP	79682	MLF1 interacting protein	218883_s_at	10363	225.3114	0.2391	0.0188	2e-04
EPHA3	2042	EPH receptor A3	206070_s_at	2062	227.5094	0.2288	0.0191	2e-04
HAT1	8520	histone acetyltransferase 1	203138_at	11333	230.5	0.2451	0.0191	2e-04
LGALS3BP	3959	lectin, galactoside-binding, soluble, 3 binding protein	200923_at	5008	229.8096	0.2625	0.0192	2e-04
NQO1	1728	NAD(P)H dehydrogenase, quinone 1	201467_s_at	1787	229.1079	0.2637	0.0194	2e-04
PSMB3	5691	proteasome (prosome, macropain) subunit, beta type, 3	201400_at	7836	232.6768	0.2618	0.0195	2e-04
DHFR	1719	dihydrofolate reductase	202532_s_at	1782	232.4879	0.2544	0.0196	2e-04
SMC4	10051	structural maintenance of chromosomes 4	201663_s_at	100	235.2746	0.246	0.0199	2e-04
LYPLA1	10434	lysophospholipase I	203007_x_at	432	235.8628	0.2596	0.0199	2e-04
EDNRB	1910	endothelin receptor type B	204271_s_at	1927	236.0121	0.229	0.0199	2e-04
SNX10	29887	sorting nexin 10	218404_at	4123	233.8022	0.2317	0.0199	2e-04
HLA-G	3135	major histocompatibility complex, class I, G	210514_x_at	4328	233.4446	0.2555	0.02	2e-04
DUT	1854	deoxyuridine triphosphatase	208955_at	1894	234.9946	0.2542	0.0201	2e-04
RPA1	6117	replication protein A1, 70kDa	201528_at	8502	237.6822	0.2657	0.0202	2e-04
TMEM97	27346	transmembrane protein 97	212279_at	3735	241.3726	0.2696	0.0203	2e-04
BARD1	580	BRCA1 associated RING domain 1	205345_at	8196	242.7015	0.2524	0.0203	3e-04
KIF11	3832	kinesin family member 11	204444_at	4882	242.6263	0.2427	0.0204	3e-04
NRIP1	8204	nuclear receptor interacting protein 1	202599_s_at	10986	240.6217	0.2516	0.0204	2e-04
SNRPA1	6627	small nuclear ribonucleoprotein polypeptide A'	206055_s_at	9253	240.3265	0.2587	0.0205	2e-04
PLEKHB1	58473	pleckstrin homology domain containing, family B (evectins) member 1	209504_s_at	8232	239.7966	0.25	0.0207	2e-04
S100A2	6273	S100 calcium binding protein A2	204268_at	8618	246.1147	0.2577	0.0211	3e-04
NCAPG	64151	non-SMC condensin I complex, subunit G	218662_s_at	8820	247.1288	0.2387	0.0211	3e-04
RNASEH2A	10535	ribonuclease H2, subunit A	203022_at	524	248.1567	0.2652	0.0212	3e-04
NEDD9	4739	neural precursor cell expressed, developmentally down-regulated 9	202149_at	5547	249.4897	0.2672	0.0213	3e-04
SUZ12	23512	suppressor of zeste 12 homolog (Drosophila)	212287_at	2864	249.3901	0.2738	0.0214	3e-04
CHN1	1123	chimerin (chimaerin) 1	212624_s_at	1069	251.7578	0.277	0.0215	3e-04
UPP1	7378	uridine phosphorylase 1	203234_at	9845	252.0501	0.257	0.0215	3e-04
HLA-A	3105	major histocompatibility complex, class I, A	213932_x_at	4307	253.6394	0.2683	0.0216	3e-04
TMX1	81542	thioredoxin-related transmembrane protein 1	208097_s_at	10883	253.1331	0.2669	0.0217	3e-04
ALDH1A3	220	aldehyde dehydrogenase 1 family, member A3	203180_at	2195	260.6289	0.2566	0.0236	3e-04
CD9	928	CD9 molecule	201005_at	12031	260.5231	0.2793	0.0237	3e-04
ITGB3BP	23421	integrin beta 3 binding protein (beta3-endonexin)	205176_s_at	2804	261.8317	0.2596	0.0238	3e-04
RAD51AP1	10635	RAD51 associated protein 1	204146_at	615	262.7083	0.2462	0.0241	3e-04
HDAC1	3065	histone deacetylase 1	201209_at	4256	263.3611	0.2738	0.0241	3e-04
PFKFB3	5209	6-phosphofructo-2-kinase/fructose-2,6-biphosphatase 3	202464_s_at	6398	266.4127	0.2705	0.0241	3e-04
ZWILCH	55055	Zwilch, kinetochore associated, homolog (Drosophila)	218349_s_at	7024	265.7447	0.2572	0.0241	3e-04
TTK	7272	TTK protein kinase	204822_at	9741	263.4767	0.2487	0.0241	3e-04
BUB1B	701	budding uninhibited by benzimidazoles 1 homolog beta (yeast)	203755_at	9541	265.3894	0.2511	0.0242	3e-04
TUBG1	7283	tubulin, gamma 1	201714_at	9753	267.7451	0.2803	0.0242	3e-04
CD58	965	CD58 molecule	205173_x_at	12352	264.9936	0.2475	0.0243	3e-04
FAM3C	10447	family with sequence similarity 3, member C	201889_at	444	267.1332	0.2712	0.0244	3e-04
GINS2	51659	GINS complex subunit 2 (Psf2 homolog)	221521_s_at	6302	271.8365	0.265	0.0254	4e-04
HMMR	3161	hyaluronan-mediated motility receptor (RHAMM)	207165_at	4346	273.2387	0.2578	0.0257	4e-04
RB1CC1	9821	RB1-inducible coiled-coil 1	202033_s_at	12520	274.6916	0.2647	0.0261	4e-04
BCAS2	10286	breast carcinoma amplified sequence 2	203053_at	315	275.9736	0.2749	0.0262	4e-04
SYPL1	6856	synaptophysin-like 1	201259_s_at	9438	279.2943	0.2867	0.0268	4e-04
ATP6V1F	9296	ATPase, H+ transporting, lysosomal 14kDa, V1 subunit F	201527_at	12045	283.4152	0.2896	0.0282	4e-04
TACC3	10460	transforming, acidic coiled-coil containing protein 3	218308_at	456	287.8756	0.2709	0.0288	4e-04
HJURP	55355	Holliday junction recognition protein	218726_at	7290	287.3642	0.2708	0.029	4e-04
SCD	6319	stearoyl-CoA desaturase (delta-9-desaturase)	200831_s_at	8657	287.2486	0.2837	0.0291	4e-04
SLC25A13	10165	solute carrier family 25, member 13 (citrin)	203775_at	203	290.7685	0.2658	0.0295	4e-04
RBBP7	5931	retinoblastoma binding protein 7	201092_at	8338	293.5761	0.2827	0.0301	4e-04
MRPS33	51650	mitochondrial ribosomal protein S33	218654_s_at	6298	296.297	0.2897	0.0305	5e-04
RDX	5962	radixin	204969_s_at	8371	295.7514	0.279	0.0305	5e-04
EFHD2	79180	EF-hand domain family, member D2	217992_s_at	10238	295.5383	0.2794	0.0306	5e-04
CDKN3	1033	cyclin-dependent kinase inhibitor 3	209714_s_at	356	301.3815	0.2703	0.0321	5e-04
MX1	4599	myxovirus (influenza virus) resistance 1, interferon-inducible protein p78 (mouse)	202086_at	5425	303.2064	0.2723	0.0324	5e-04
CFI	3426	complement factor I	203854_at	4542	303.0546	0.2605	0.0325	5e-04
TRPS1	7227	trichorhinophalangeal syndrome I	218502_s_at	9719	302.3678	0.274	0.0325	5e-04
PSMB8	5696	proteasome (prosome, macropain) subunit, beta type, 8 (large multifunctional peptidase 7)	209040_s_at	7876	304.4968	0.2916	0.0326	5e-04
AURKB	9212	aurora kinase B	209464_at	11965	305.0877	0.2754	0.0327	5e-04
CCT6A	908	chaperonin containing TCP1, subunit 6A (zeta 1)	201326_at	11814	306.2682	0.2838	0.033	5e-04
SNX7	51375	sorting nexin 7	205573_s_at	6149	307.5023	0.2906	0.0332	5e-04
ABHD3	171586	abhydrolase domain containing 3	213017_at	1778	310.724	0.2655	0.0343	5e-04
EBP	10682	emopamil binding protein (sterol isomerase)	202735_at	652	312.1318	0.295	0.0347	6e-04
RPS21	6227	ribosomal protein S21	214097_at	8585	313.3427	0.2862	0.0347	6e-04
ISG15	9636	ISG15 ubiquitin-like modifier	205483_s_at	12339	312.347	0.2842	0.0347	6e-04
PLA2G16	11145	phospholipase A2, group XVI	209581_at	1000	314.8779	0.2864	0.0349	6e-04
BCAP31	10134	B-cell receptor-associated protein 31	200837_at	172	316.0549	0.2979	0.035	6e-04
CYC1	1537	cytochrome c-1	201066_at	1619	317.3703	0.2989	0.035	6e-04
CKLF	51192	chemokine-like factor	219161_s_at	6022	316.5628	0.2915	0.0351	6e-04
DEK	7913	DEK oncogene	200934_at	10197	320.1151	0.2983	0.0359	6e-04
CDK5	1020	cyclin-dependent kinase 5	204247_s_at	229	322.6011	0.3002	0.036	6e-04
SLC25A5	292	solute carrier family 25 (mitochondrial carrier; adenine nucleotide translocator), member 5	200657_at	4046	322.0852	0.2947	0.036	6e-04
DCXR	51181	dicarbonyl/L-xylulose reductase	217973_at	6013	321.4332	0.2999	0.036	6e-04
CUL1	8454	cullin 1	207614_s_at	11231	323.262	0.2934	0.036	6e-04
KCTD12	115207	potassium channel tetramerisation domain containing 12	212188_at	1207	324.2921	0.2869	0.0361	6e-04
CHIC2	26511	cysteine-rich hydrophobic domain 2	219492_at	3473	324.8728	0.2945	0.0361	6e-04
PLP2	5355	proteolipid protein 2 (colonic epithelium-enriched)	201136_at	6533	321.8782	0.2917	0.0361	6e-04
TTC19	54902	tetratricopeptide repeat domain 19	217964_at	6898	325.1027	0.2956	0.0361	6e-04
AIM1	202	absent in melanoma 1	212543_at	2034	326.1254	0.2927	0.0362	6e-04
CBR1	873	carbonyl reductase 1	209213_at	11523	322.5031	0.2977	0.0362	6e-04
DTL	51514	denticleless homolog (Drosophila)	218585_s_at	6227	326.8966	0.2747	0.0363	6e-04
MCM6	4175	minichromosome maintenance complex component 6	201930_at	5209	330.3537	0.291	0.037	6e-04
PPT1	5538	palmitoyl-protein thioesterase 1	200975_at	7302	329.6923	0.2987	0.037	6e-04
ADRM1	11047	adhesion regulating molecule 1	201281_at	918	331.9572	0.3051	0.0374	7e-04
FDFT1	2222	farnesyl-diphosphate farnesyltransferase 1	208647_at	2237	336.0037	0.2967	0.0388	7e-04
REEP5	7905	receptor accessory protein 5	208872_s_at	10159	336.2044	0.3003	0.0388	7e-04
HOXB7	3217	homeobox B7	204778_x_at	4398	337.9662	0.2788	0.0391	7e-04
KIF18B	146909	kinesin family member 18B	222039_at	1539	338.3467	0.2874	0.0392	7e-04
ARL4A	10124	ADP-ribosylation factor-like 4A	205020_s_at	162	339.7265	0.2934	0.0395	7e-04
HLA-C	3107	major histocompatibility complex, class I, C	208812_x_at	4309	343.1969	0.3045	0.0404	7e-04
S100A6	6277	S100 calcium binding protein A6	217728_at	8622	342.6517	0.3049	0.0404	7e-04
CKS1B	1163	CDC28 protein kinase regulatory subunit 1B	201897_s_at	1224	347.7757	0.2961	0.0412	8e-04
CHCHD8	51287	coiled-coil-helix-coiled-coil-helix domain containing 8	220647_s_at	6077	348.2616	0.2967	0.0412	8e-04
TPX2	22974	TPX2, microtubule-associated, homolog (Xenopus laevis)	210052_s_at	2416	347.4109	0.2855	0.0413	8e-04
ACD	65057	adrenocortical dysplasia homolog (mouse)	204617_s_at	9084	347.1986	0.3022	0.0414	8e-04
CHCHD3	54927	coiled-coil-helix-coiled-coil-helix domain containing 3	217972_at	6915	349.6121	0.302	0.0415	8e-04
BHLHE40	8553	basic helix-loop-helix family, member e40	201169_s_at	11380	350.4181	0.2961	0.0416	8e-04
HSPE1	3336	heat shock 10kDa protein 1 (chaperonin 10)	205133_s_at	4475	351.1721	0.2949	0.0419	8e-04
HSPD1	3329	heat shock 60kDa protein 1 (chaperonin)	200806_s_at	4473	353.8436	0.2906	0.0424	8e-04
LRP8	7804	low density lipoprotein receptor-related protein 8, apolipoprotein e receptor	205282_at	10080	355.9399	0.2913	0.043	8e-04
NIPA2	81614	non imprinted in Prader-Willi/Angelman syndrome 2	212129_at	10917	356.4046	0.3135	0.043	8e-04
GINS1	9837	GINS complex subunit 1 (Psf1 homolog)	206102_at	12535	357.2647	0.2973	0.043	8e-04
TOB1	10140	transducer of ERBB2, 1	202704_at	179	357.0108	0.3037	0.0431	8e-04
TOX3	27324	TOX high mobility group box family member 3	214774_x_at	3717	359.4831	0.3257	0.0435	8e-04
ASPM	259266	asp (abnormal spindle) homolog, microcephaly associated (Drosophila)	219918_s_at	3231	361.0972	0.29	0.044	8e-04
CDC6	990	cell division cycle 6 homolog (S. cerevisiae)	203967_at	12592	362.4854	0.2952	0.0444	9e-04
FAM111A	63901	family with sequence similarity 111, member A	218248_at	8731	364.5886	0.3088	0.0449	9e-04
NDUFB2	4708	NADH dehydrogenase (ubiquinone) 1 beta subcomplex, 2, 8kDa	218200_s_at	5521	368.1796	0.3139	0.0455	9e-04
SRPX	8406	sushi-repeat-containing protein, X-linked	204955_at	11157	367.282	0.3127	0.0455	9e-04
HSPH1	10808	heat shock 105kDa/110kDa protein 1	206976_s_at	739	367.2533	0.3045	0.0457	9e-04
HMGB2	3148	high-mobility group box 2	208808_s_at	4336	369.8929	0.2962	0.0458	9e-04
PSMC2	5701	proteasome (prosome, macropain) 26S subunit, ATPase, 2	201067_at	7907	371.4046	0.3103	0.0459	9e-04
NRCAM	4897	neuronal cell adhesion molecule	204105_s_at	5665	369.7466	0.2845	0.046	9e-04
PAQR3	152559	progestin and adipoQ receptor family member III	213372_at	1611	374.467	0.2994	0.0467	9e-04
BIRC5	332	baculoviral IAP repeat-containing 5	202094_at	4469	375.8225	0.3035	0.0467	9e-04
CD97	976	CD97 molecule	202910_s_at	12464	375.509	0.3003	0.0469	9e-04
NEU1	4758	sialidase 1 (lysosomal sialidase)	208926_at	5561	377.2547	0.3167	0.0471	0.001
CTSH	1512	cathepsin H	202295_s_at	1596	378.6286	0.2996	0.0475	0.001
C14orf109	26175	chromosome 14 open reading frame 109	213246_at	3367	381.6627	0.3055	0.0481	0.001
IL8	3576	interleukin 8	202859_x_at	4646	381.469	0.2825	0.0483	0.001
CTSL1	1514	cathepsin L1	202087_s_at	1599	383.7644	0.3132	0.0486	0.001
ANXA1	301	annexin A1	201012_at	4217	383.4829	0.316	0.0488	0.001
GUSB	2990	glucuronidase, beta	202605_at	4132	386.1174	0.3201	0.0494	0.001

## Sheet: U373 vs. NHA_Down-Reg
GeneSymbol	EntrezID	GeneName	AffymetrixID	gene.index	RP/Rsum	FC:(class1/class2)	pfp	P.value
MYL9	10398	myosin, light chain 9, regulatory	201058_s_at	400	7.0167	19.519	0	0
BASP1	10409	brain abundant, membrane attached signal protein 1	202391_at	412	6.035	19.8041	0	0
ADAMTS5	11096	ADAM metallopeptidase with thrombospondin type 1 motif, 5	219935_at	961	49.2279	7.0737	0	0
FSTL1	11167	follistatin-like 1	208782_at	1018	101.6492	4.3352	0	0
PRKCDBP	112464	protein kinase C, delta binding protein	213010_at	1084	84.2481	5.1401	0	0
CNN1	1264	calponin 1, basic, smooth muscle	203951_at	1318	53.6721	6.4398	0	0
COL1A1	1277	collagen, type I, alpha 1	202310_s_at	1328	29.3893	9.572	0	0
COL4A1	1282	collagen, type IV, alpha 1	211980_at	1335	53.8258	6.5515	0	0
COL4A2	1284	collagen, type IV, alpha 2	211964_at	1336	97.9787	4.7942	0	0
COL5A1	1289	collagen, type V, alpha 1	203325_s_at	1343	70.715	5.9673	0	0
COL6A3	1293	collagen, type VI, alpha 3	201438_at	1349	27.2352	9.576	0	0
CPE	1363	carboxypeptidase E	201116_s_at	1413	61.9475	5.9145	0	0
CYP1B1	1545	cytochrome P450, family 1, subfamily B, polypeptide 1	202435_s_at	1626	41.1885	7.7354	0	0
AEBP1	165	AE binding protein 1	201792_at	1735	83.7763	6.0489	0	0
DSP	1832	desmoplakin	200606_at	1875	57.1232	6.3462	0	0
LPAR1	1902	lysophosphatidic acid receptor 1	204036_at	1921	101.3586	4.9769	0	0
AHR	196	aryl hydrocarbon receptor	202820_at	1960	37.6806	8.104	0	0
ALDH2	217	aldehyde dehydrogenase 2 family (mitochondrial)	201425_at	2164	100.7485	4.8241	0	0
FABP5	2171	fatty acid binding protein 5 (psoriasis-associated)	202345_s_at	2166	33.3567	8.8748	0	0
FBN1	2200	fibrillin 1	202765_s_at	2196	15.5039	13.5649	0	0
FBN2	2201	fibrillin 2	203184_at	2198	97.2519	4.3556	0	0
NID2	22795	nidogen 2 (osteonidogen)	204114_at	2286	27.1058	10.3251	0	0
FLNC	2318	filamin C, gamma	207876_s_at	2596	52.3461	6.6951	0	0
RFTN1	23180	raftlin, lipid raft linker 1	212646_at	2597	30.8914	9.5148	0	0
FN1	2335	fibronectin 1	210495_x_at	2745	32.9217	8.5809	0	0
MXRA5	25878	matrix-remodelling associated 5	209596_at	3199	17.8915	11.7335	0	0
TES	26136	testis derived transcript (3 LIM domains)	202719_s_at	3348	53.0124	6.4951	0	0
GREM1	26585	gremlin 1	218468_s_at	3498	3.8717	27.6588	0	0
DNAJC15	29103	DnaJ (Hsp40) homolog, subfamily C, member 15	218435_at	4016	60.1321	6.0043	0	0
TRHDE	29953	thyrotropin-releasing hormone degrading enzyme	219937_at	4170	70.6258	5.6025	0	0
EFEMP2	30008	EGF-containing fibulin-like extracellular matrix protein 2	206580_s_at	4204	64.5441	6.4121	0	0
ANXA6	309	annexin A6	200982_s_at	4292	81.2756	5.7541	0	0
HSPA1A	3303	heat shock 70kDa protein 1A	200799_at	4458	15.7901	13.3443	0	0
IGFBP3	3486	insulin-like growth factor binding protein 3	210095_s_at	4593	38.8454	8.0703	0	0
IGFBP4	3487	insulin-like growth factor binding protein 4	201508_at	4594	14.2026	11.7772	0	0
KRT19	3880	keratin 19	201650_at	4923	107.3378	4.1809	0	0
LDHA	3939	lactate dehydrogenase A	200650_s_at	4994	24.124	10.4406	0	0
LOX	4015	lysyl oxidase	204298_s_at	5066	9.4585	18.6755	0	0
LOXL1	4016	lysyl oxidase-like 1	203570_at	5067	12.9852	14.1422	0	0
LTBP1	4052	latent transforming growth factor beta binding protein 1	202728_s_at	5097	90.4266	4.9204	0	0
LTBP2	4053	latent transforming growth factor beta binding protein 2	204682_at	5098	26.2571	9.5978	0	0
MEST	4232	mesoderm specific transcript homolog (mouse)	202016_at	5245	104.5102	5.5109	0	0
MFAP2	4237	microfibrillar-associated protein 2	203417_at	5249	29.9728	9.052	0	0
MFAP4	4239	microfibrillar-associated protein 4	212713_at	5251	77.8594	6.3716	0	0
MIF	4282	macrophage migration inhibitory factor (glycosylation-inhibiting factor)	217871_s_at	5273	1.9942	32.203	0	0
MN1	4330	meningioma (disrupted in balanced translocation) 1	205330_at	5317	86.6092	4.7261	0	0
ASS1	445	argininosuccinate synthase 1	207076_s_at	5377	26.0577	9.7128	0	0
NAP1L3	4675	nucleosome assembly protein 1-like 3	204749_at	5490	82.8515	4.9428	0	0
NDN	4692	necdin homolog (mouse)	209550_at	5506	51.1194	6.846	0	0
OXTR	5021	oxytocin receptor	206825_at	5755	30.0178	9.3297	0	0
MXRA8	54587	matrix-remodelling associated 8	213422_s_at	6742	34.4592	8.2334	0	0
BEX4	56271	brain expressed, X-linked 4	215440_s_at	7722	76.1827	5.2085	0	0
C21orf7	56911	chromosome 21 open reading frame 7	221211_s_at	7838	64.7784	5.7998	0	0
LXN	56925	latexin	218729_at	7848	52.5312	6.4678	0	0
KIAA1199	57214	KIAA1199	212942_s_at	8014	7.5323	19.8474	0	0
PTPRM	5797	protein tyrosine phosphatase, receptor type, M	203329_at	8192	87.3164	4.9296	0	0
RBP1	5947	retinol binding protein 1, cellular	203423_at	8361	9.0172	17.3859	0	0
BDNF	627	brain-derived neurotrophic factor	206382_s_at	8615	81.8085	5.0737	0	0
BGN	633	biglycan	201261_x_at	8667	84.8982	5.7507	0	0
CXCL12	6387	chemokine (C-X-C motif) ligand 12	203666_at	8714	39.9827	7.8933	0	0
PERP	64065	PERP, TP53 apoptosis effector	217744_s_at	8778	34.8947	8.3745	0	0
MARCKSL1	65108	MARCKS-like 1	200644_at	9097	106.4568	5.7038	0	0
TAGLN	6876	transgelin	205547_s_at	9456	1.8143	42.1742	0	0
WNT5A	7474	wingless-type MMTV integration site family, member 5A	205990_s_at	9915	56.527	6.2967	0	0
C5orf23	79614	chromosome 5 open reading frame 23	219054_at	10308	74.5723	6.3616	0	0
C1orf54	79630	chromosome 1 open reading frame 54	219506_at	10319	51.5541	7.1229	0	0
MFAP5	8076	microfibrillar associated protein 5	209758_s_at	10808	63.9438	5.7247	0	0
COLEC12	81035	collectin sub-family member 12	221019_s_at	10855	63.676	6.2864	0	0
NETO2	81831	neuropilin (NRP) and tolloid (TLL)-like 2	218888_s_at	10949	51.9266	6.4516	0	0
CAPG	822	capping protein (actin filament), gelsolin-like	201850_at	10991	107.876	4.4974	0	0
CRISPLD2	83716	cysteine-rich secretory protein LCCL domain containing 2	221541_at	11120	85.1062	4.8752	0	0
RGS5	8490	regulator of G-protein signaling 5	209070_s_at	11291	52.3502	7.0216	0	0
TSPYL5	85453	TSPY-like 5	213122_at	11369	98.8147	4.4983	0	0
SERPINH1	871	serpin peptidase inhibitor, clade H (heat shock protein 47), member 1, (collagen binding protein 1)	207714_s_at	11505	45.3905	7.3475	0	0
IER3	8870	immediate early response 3	201631_s_at	11634	25.2307	10.3867	0	0
PDLIM1	9124	PDZ and LIM domain 1	208690_s_at	11861	19.2177	11.4976	0	0
C5orf13	9315	chromosome 5 open reading frame 13	201309_x_at	12060	94.0997	4.6797	0	0
ARMCX2	9823	armadillo repeat containing, X-linked 2	203404_at	12521	45.5554	7.266	0	0
CD24	100133941	CD24 molecule	208650_s_at	44	159.2412	3.3466	1e-04	0
FBLN5	10516	fibulin 5	203088_at	506	147.2765	5.4222	1e-04	0
POSTN	10631	periostin, osteoblast specific factor	210809_s_at	611	119.9716	3.9954	1e-04	0
TMSB15A	11013	thymosin beta 15a	205347_s_at	890	126.0305	4.6329	1e-04	0
FAF1	11124	Fas (TNFRSF6) associated factor 1	218080_x_at	981	139.346	3.6855	1e-04	0
COL3A1	1281	collagen, type III, alpha 1	201852_x_at	1334	137.9797	5.6913	1e-04	0
CYBA	1535	cytochrome b-245, alpha polypeptide	203028_s_at	1617	118.4795	5.0939	1e-04	0
DCN	1634	decorin	201893_x_at	1720	166.2294	4.3811	1e-04	0
EDNRA	1909	endothelin receptor type A	204463_s_at	1925	169.7807	3.2805	1e-04	0
FOXD1	2297	forkhead box D1	206307_s_at	2415	124.4602	3.9472	1e-04	0
ZNF423	23090	zinc finger protein 423	214761_at	2518	128.6827	3.921	1e-04	0
QPCT	25797	glutaminyl-peptide cyclotransferase	205174_s_at	3141	134.926	3.7143	1e-04	0
PAMR1	25891	peptidase domain containing associated with muscle regeneration 1	213661_at	3206	117.0136	6.0926	1e-04	0
TRIM58	25893	tripartite motif-containing 58	215047_at	3207	164.5813	3.3648	1e-04	0
GPX7	2882	glutathione peroxidase 7	213170_at	3919	136.9962	4.0888	1e-04	0
MAGEH1	28986	melanoma antigen family H, 1	218573_at	3960	141.3799	4.0999	1e-04	0
ANPEP	290	alanyl (membrane) aminopeptidase	202888_s_at	3968	149.1322	3.5935	1e-04	0
SHROOM2	357	shroom family member 2	204967_at	4641	123.1963	4.4761	1e-04	0
KRT18	3875	keratin 18	201596_x_at	4917	117.6709	3.9333	1e-04	0
LUM	4060	lumican	201744_s_at	5106	128.9839	3.7693	1e-04	0
CPA4	51200	carboxypeptidase A4	205832_at	6028	126.94	5.3476	1e-04	0
COPZ2	51226	coatomer protein complex, subunit zeta 2	219561_at	6043	143.7127	4.7479	1e-04	0
PRR16	51334	proline rich 16	220014_at	6121	160.0727	3.7195	1e-04	0
BEX1	55859	brain expressed, X-linked 1	218332_at	7590	113.8476	4.1138	1e-04	0
OLFML3	56944	olfactomedin-like 3	218162_at	7863	125.0783	5.8028	1e-04	0
C14orf132	56967	chromosome 14 open reading frame 132	218820_at	7878	122.0137	4.5708	1e-04	0
RCN3	57333	reticulocalbin 3, EF-hand calcium binding domain	219102_at	8036	143.6845	4.1255	1e-04	0
ACTA2	59	actin, alpha 2, smooth muscle, aorta	200974_at	8303	124.9021	3.9272	1e-04	0
TMEM35	59353	transmembrane protein 35	219685_at	8356	151.8387	3.9052	1e-04	0
RPS6KA2	6196	ribosomal protein S6 kinase, 90kDa, polypeptide 2	204906_at	8565	135.2069	4.7742	1e-04	0
ELTD1	64123	EGF, latrophilin and seven transmembrane domain containing 1	219134_at	8808	164.4059	3.287	1e-04	0
XYLT1	64131	xylosyltransferase I	213725_x_at	8812	158.7801	3.3914	1e-04	0
SCG5	6447	secretogranin V (7B2 protein)	203889_at	8923	119.4203	4.0737	1e-04	0
SOX11	6664	SRY (sex determining region Y)-box 11	204913_s_at	9290	161.7588	3.2844	1e-04	0
TGFB1I1	7041	transforming growth factor beta 1 induced transcript 1	209651_at	9569	127.0891	4.2262	1e-04	0
LOC730101	730101	hypothetical LOC730101	213248_at	9788	131.8221	4.7124	1e-04	0
ZNF185	7739	zinc finger protein 185 (LIM domain)	203585_at	10037	156.9032	3.6039	1e-04	0
LBH	81606	limb bud and heart development homolog (mouse)	221011_s_at	10912	158.9725	3.8633	1e-04	0
LDB2	9079	LIM domain binding 2	206481_s_at	11813	159.4069	3.5497	1e-04	0
PTPLA	9200	protein tyrosine phosphatase-like (proline instead of catalytic arginine), member A	219654_at	11951	121.6733	4.1794	1e-04	0
MICAL2	9645	microtubule associated monoxygenase, calponin and LIM domain containing 2	206275_s_at	12347	116.0398	4.0857	1e-04	0
LRRC17	10234	leucine rich repeat containing 17	205381_at	265	200.5531	3.037	2e-04	0
CDKN1A	1026	cyclin-dependent kinase inhibitor 1A (p21, Cip1)	202284_s_at	290	215.4155	3.3975	2e-04	0
CELF2	10659	CUGBP, Elav-like family member 2	202156_s_at	633	197.0071	3.0471	2e-04	0
COL8A1	1295	collagen, type VIII, alpha 1	214587_at	1351	216.3562	2.8632	2e-04	0
F2RL1	2150	coagulation factor II (thrombin) receptor-like 1	206429_at	2147	215.392	2.9352	2e-04	0
FAP	2191	fibroblast activation protein, alpha	209955_s_at	2182	208.7513	3.7004	2e-04	0
ZFPM2	23414	zinc finger protein, multitype 2	219778_at	2799	186.5201	3.1665	2e-04	0
FZD2	2535	frizzled homolog 2 (Drosophila)	210220_at	3070	194.9177	4.6489	2e-04	0
GAS6	2621	growth arrest-specific 6	1598_g_at	3379	190.3322	4.7612	2e-04	0
NPR3	4883	natriuretic peptide receptor C/guanylate cyclase C (atrionatriuretic peptide receptor C)	219789_at	5654	197.5123	3.457	2e-04	0
NOX4	50507	NADPH oxidase 4	219773_at	5783	206.0203	2.9956	2e-04	0
FKBP11	51303	FK506 binding protein 11, 19 kDa	219117_s_at	6094	213.6657	3.4537	2e-04	0
PTGER2	5732	prostaglandin E receptor 2 (subtype EP2), 53kDa	206631_at	8032	178.4238	3.8165	2e-04	0
PTGIS	5740	prostaglandin I2 (prostacyclin) synthase	208131_s_at	8052	187.8963	3.1229	2e-04	0
TPM2	7169	tropomyosin 2 (beta)	204083_s_at	9682	204.5956	3.0023	2e-04	0
MLPH	79083	melanophilin	218211_s_at	10180	207.0096	3.7194	2e-04	0
WNT5B	81029	wingless-type MMTV integration site family, member 5B	221029_s_at	10850	180.4409	3.7132	2e-04	0
SYNC	81493	syncoilin, intermediate filament protein	221276_s_at	10875	174.2906	3.7455	2e-04	0
CCND2	894	cyclin D2	200951_s_at	11692	186.3302	3.0847	2e-04	0
CHRDL1	91851	chordin-like 1	209763_at	11936	174.6	3.7302	2e-04	0
SIGMAR1	10280	sigma non-opioid intracellular receptor 1	201692_at	310	228.7007	3.1496	4e-04	0
SYNPO	11346	synaptopodin	202796_at	1165	234.0565	3.5257	4e-04	0
PCOLCE	5118	procollagen C-endopeptidase enhancer	202465_at	6012	230.5007	5.3274	4e-04	0
DBN1	1627	drebrin 1	202806_at	1711	238.519	3.9737	5e-04	0
CXCL6	6372	chemokine (C-X-C motif) ligand 6 (granulocyte chemotactic protein 2)	206336_at	8702	237.5952	2.9376	5e-04	0
CFH	3075	complement factor H	213800_at	4266	243.8744	2.972	6e-04	0
KAL1	3730	Kallmann syndrome 1 sequence	205206_at	4777	244.0304	2.6743	6e-04	0
RAGE	5891	renal tumor antigen	205130_at	8293	242.6258	2.7064	6e-04	0
NTM	50863	neurotrimin	222020_s_at	5855	249.601	2.863	7e-04	0
CLSTN2	64084	calsyntenin 2	219414_at	8787	246.0288	3.186	7e-04	0
PCOLCE2	26577	procollagen C-endopeptidase enhancer 2	219295_s_at	3493	263.8548	2.5831	9e-04	0
PLCB4	5332	phospholipase C, beta 4	203895_at	6499	263.6628	2.6312	9e-04	0
CXCR7	57007	chemokine (C-X-C motif) receptor 7	212977_at	7906	261.876	2.614	9e-04	0
SIX3	6496	SIX homeobox 3	206634_at	9062	260.227	3.6786	9e-04	0
TNFRSF10D	8793	tumor necrosis factor receptor superfamily, member 10d, decoy with truncated death domain	210654_at	11566	261.1439	2.5901	9e-04	0
ME1	4199	malic enzyme 1, NADP(+)-dependent, cytosolic	204058_at	5222	269.1756	2.5688	0.001	0
NBL1	4681	neuroblastoma, suppression of tumorigenicity 1	201621_at	5496	275.5277	4.9924	0.0011	0
SERPINF1	5176	serpin peptidase inhibitor, clade F (alpha-2 antiplasmin, pigment epithelium derived factor), member 1	202283_at	6356	274.753	3.3298	0.0012	0
DLC1	10395	deleted in liver cancer 1	210762_s_at	397	279.8448	2.5072	0.0013	0
SRGN	5552	serglycin	201858_s_at	7345	280.3343	2.5422	0.0013	0
TIMP3	7078	TIMP metallopeptidase inhibitor 3	201147_s_at	9603	284.6789	3.6096	0.0013	0
FOXF1	2294	forkhead box F1	205935_at	2404	291.4973	3.6117	0.0014	0
TPM1	7168	tropomyosin 1 (alpha)	206116_s_at	9681	299.8334	2.9128	0.0019	0
TBC1D19	55296	TBC1 domain family, member 19	220260_at	7240	305.3628	2.8367	0.0021	0
VGLL3	389136	vestigial like 3 (Drosophila)	220327_at	4942	309.6585	2.4897	0.0022	0
CITED2	10370	Cbp/p300-interacting transactivator, with Glu/Asp-rich carboxy-terminal domain, 2	207980_s_at	377	314.3555	3.5982	0.0023	0
C14orf169	79697	chromosome 14 open reading frame 169	219526_at	10375	314.5297	3.0102	0.0023	0
HMGA2	8091	high mobility group AT-hook 2	208025_s_at	10841	319.4396	3.3207	0.0024	0
PLTP	5360	phospholipid transfer protein	202075_s_at	6537	317.7376	4.0576	0.0025	0
NUDT11	55190	nudix (nucleoside diphosphate linked moiety X)-type motif 11	219855_at	7138	331.7363	2.6986	0.0027	0
TFPI2	7980	tissue factor pathway inhibitor 2	209277_at	10456	327.3688	2.3524	0.0027	0
LPHN2	23266	latrophilin 2	206953_s_at	2675	341.1085	2.3066	0.0028	0
G0S2	50486	G0/G1switch 2	213524_s_at	5776	333.9825	3.3663	0.0028	0
PXDN	7837	peroxidasin homolog (Drosophila)	212012_at	10090	335.8214	3.9359	0.0028	0
SSPN	8082	sarcospan (Kras oncogene-associated gene)	204963_at	10826	330.6168	2.6944	0.0028	0
PLIN2	123	perilipin 2	209122_at	1281	339.5687	2.2984	0.0029	0
EXT1	2131	exostosin 1	201995_at	2133	342.8009	2.3142	0.0029	0
ZIC1	7545	Zic family member 1 (odd-paired homolog, Drosophila)	206373_at	9958	339.657	4.056	0.0029	0
GPRC5A	9052	G protein-coupled receptor, family C, group 5, member A	203108_at	11791	350.6367	2.512	0.0031	0
TNFRSF11B	4982	tumor necrosis factor receptor superfamily, member 11b	204932_at	5722	353.077	2.98	0.0034	0
CHFR	55743	checkpoint with forkhead and ring finger domains	218803_at	7493	356.4239	2.6648	0.0035	0
IGF2BP3	10643	insulin-like growth factor 2 mRNA binding protein 3	203819_s_at	620	357.6256	2.236	0.0036	1e-04
COL8A2	1296	collagen, type VIII, alpha 2	221900_at	1352	358.9227	3.62	0.0036	1e-04
APOBEC3B	9582	apolipoprotein B mRNA editing enzyme, catalytic polypeptide-like 3B	206632_s_at	12297	359.619	2.2383	0.0037	1e-04
HTATIP2	10553	HIV-1 Tat interactive protein 2, 30kDa	207180_s_at	537	366.7457	2.2746	0.004	1e-04
CDO1	1036	cysteine dioxygenase, type I	204154_at	369	368.8916	2.3617	0.0041	1e-04
MAFB	9935	v-maf musculoaponeurotic fibrosarcoma oncogene homolog B (avian)	218559_s_at	12626	373.4403	2.6444	0.0043	1e-04
PDE5A	8654	phosphodiesterase 5A, cGMP-specific	206757_at	11461	383.6722	2.2645	0.0049	1e-04
BDH2	56898	3-hydroxybutyrate dehydrogenase, type 2	218285_s_at	7827	405.6495	2.718	0.0067	1e-04
SPON2	10417	spondin 2, extracellular matrix protein	218638_s_at	418	410.1529	4.0593	0.0069	1e-04
PPM1H	57460	protein phosphatase, Mg2+/Mn2+ dependent, 1H	212686_at	8070	412.7317	3.006	0.0069	1e-04
GDF10	2662	growth differentiation factor 10	206159_at	3506	423.5812	2.4162	0.0078	1e-04
ENOSF1	55556	enolase superfamily member 1	204142_at	7358	422.8838	2.2695	0.0078	1e-04
PYCARD	29108	PYD and CARD domain containing	221666_s_at	4021	427.3972	2.65	0.0081	1e-04
ZNF329	79673	zinc finger protein 329	219765_at	10357	426.6393	2.1837	0.0081	1e-04
DKK2	27123	dickkopf homolog 2 (Xenopus laevis)	219908_at	3631	431.7011	2.1565	0.0084	1e-04
PLA2G4A	5321	phospholipase A2, group IVA (cytosolic, calcium-dependent)	210145_at	6488	433.8933	2.0739	0.0085	1e-04
TMEM90B	79953	transmembrane protein 90B	219310_at	10581	434.7155	2.3176	0.0085	1e-04
TNS1	7145	tensin 1	218863_s_at	9663	436.1061	2.3924	0.0086	1e-04
KISS1	3814	KiSS-1 metastasis-suppressor	205563_at	4870	436.95	2.1226	0.0087	1e-04
RNF128	79589	ring finger protein 128	219263_at	10292	438.4511	2.1233	0.0088	1e-04
NLRP2	55655	NLR family, pyrin domain containing 2	221690_s_at	7419	442.0042	2.2541	0.0089	1e-04
CREB3L1	90993	cAMP responsive element binding protein 3-like 1	213059_at	11837	443.059	2.8631	0.009	1e-04
FHL1	2273	four and a half LIM domains 1	201539_s_at	2281	445.589	2.7954	0.0091	1e-04
SFRP1	6422	secreted frizzled-related protein 1	202035_s_at	8841	446.2346	2.5424	0.0091	1e-04
CYTL1	54360	cytokine-like 1	219837_s_at	6637	448.5834	2.13	0.0092	1e-04
PALLD	23022	palladin, cytoskeletal associated protein	200897_s_at	2459	455.1768	2.4915	0.0097	2e-04
RAB11FIP1	80223	RAB11 family interacting protein 1 (class I)	219681_s_at	10728	457.5211	2.1641	0.0099	2e-04
GALC	2581	galactosylceramidase	204417_at	3154	459.8317	2.0844	0.0103	2e-04
ZMAT3	64393	zinc finger, matrin type 3	219628_at	8890	460.4806	3.4267	0.0103	2e-04
TM6SF1	53346	transmembrane 6 superfamily member 1	219892_at	6507	464.0337	2.8323	0.0106	2e-04
SEPT11	55752	septin 11	201307_at	7501	467.027	3.0826	0.0106	2e-04
EFS	10278	embryonal Fyn-associated substrate	204400_at	307	470.6259	2.3743	0.0107	2e-04
CDKN2A	1029	cyclin-dependent kinase inhibitor 2A (melanoma, p16, inhibits CDK4)	207039_at	319	468.6837	2.3717	0.0107	2e-04
CDH10	1008	cadherin 10, type 2 (T2-cadherin)	220115_s_at	125	472.4468	1.9865	0.0108	2e-04
DZIP1	22873	DAZ interacting protein 1	204556_s_at	2345	469.7454	2.5636	0.0108	2e-04
LIMA1	51474	LIM domain and actin binding 1	217892_s_at	6204	472.3557	2.4095	0.0109	2e-04
CPA3	1359	carboxypeptidase A3 (mast cell)	205624_at	1407	475.7291	2.6673	0.0113	2e-04
HSPB6	126393	heat shock protein, alpha-crystallin-related, B6	214767_s_at	1317	477.3445	3.2248	0.0115	2e-04
LHX2	9355	LIM homeobox 2	206140_at	12099	483.8985	2.7693	0.012	2e-04
NINL	22981	ninein-like	207705_s_at	2422	486.0723	2.6031	0.0121	2e-04
ENPP2	5168	ectonucleotide pyrophosphatase/phosphodiesterase 2	209392_at	6313	483.8731	2.5527	0.0121	2e-04
STC2	8614	stanniocalcin 2	203438_at	11426	497.6426	2.2922	0.0128	2e-04
PTX3	5806	pentraxin 3, long	206157_at	8202	508.1289	2.8608	0.0138	2e-04
RGS4	5999	regulator of G-protein signaling 4	204337_at	8407	512.5765	2.0332	0.0142	3e-04
INPP4B	8821	inositol polyphosphate-4-phosphatase, type II, 105kDa	205376_at	11592	514.5692	1.9788	0.0143	3e-04
MMP2	4313	matrix metallopeptidase 2 (gelatinase A, 72kDa gelatinase, 72kDa type IV collagenase)	201069_at	5300	515.8141	3.6454	0.0144	3e-04
PDPN	10630	podoplanin	204879_at	610	523.1377	1.9304	0.0153	3e-04
CXCL1	2919	chemokine (C-X-C motif) ligand 1 (melanoma growth stimulating activity, alpha)	204470_at	4045	525.0863	2.5626	0.0156	3e-04
PDGFRB	5159	platelet-derived growth factor receptor, beta polypeptide	202273_at	6265	528.5188	3.3321	0.0158	3e-04
ZSCAN18	65982	zinc finger and SCAN domain containing 18	217593_at	9208	527.2613	2.4324	0.0159	3e-04
MFGE8	4240	milk fat globule-EGF factor 8 protein	210605_s_at	5252	530.0725	3.4708	0.016	3e-04
KCNJ13	3769	potassium inwardly-rectifying channel, subfamily J, member 13	210179_at	4829	548.3967	2.0653	0.0178	3e-04
FBLN1	2192	fibulin 1	201787_at	2183	555.931	2.9687	0.0189	3e-04
F2RL2	2151	coagulation factor II (thrombin) receptor-like 2	206795_at	2148	556.2636	2.3051	0.019	4e-04
GPR124	25960	G protein-coupled receptor 124	221814_at	3248	561.2277	2.8805	0.0197	4e-04
CLDN1	9076	claudin 1	218182_s_at	11811	566.637	2.0542	0.0205	4e-04
DAB2	1601	disabled homolog 2, mitogen-responsive phosphoprotein (Drosophila)	201278_at	1684	575.4623	3.1098	0.0214	4e-04
LAMB1	3912	laminin, beta 1	201505_at	4972	575.0735	2.0754	0.0215	4e-04
PRSS12	8492	protease, serine, 12 (neurotrypsin, motopsin)	205515_at	11297	578.3182	2.7884	0.0218	4e-04
GALNT6	11226	UDP-N-acetyl-alpha-D-galactosamine:polypeptide N-acetylgalactosaminyltransferase 6 (GalNAc-T6)	219956_at	1067	584.467	1.9022	0.0228	4e-04
FLVCR2	55640	feline leukemia virus subgroup C cellular receptor family, member 2	219316_s_at	7409	586.765	2.2983	0.0229	4e-04
BMP4	652	bone morphogenetic protein 4	211518_s_at	9112	585.7926	2.283	0.023	4e-04
KCNK2	3776	potassium channel, subfamily K, member 2	210261_at	4835	589.6283	1.991	0.0235	4e-04
IFITM2	10581	interferon induced transmembrane protein 2 (1-8D)	201315_x_at	566	594.2773	2.7978	0.0241	5e-04
SUSD5	26032	sushi domain containing 5	214954_at	3292	598.5511	1.7903	0.0247	5e-04
SCN9A	6335	sodium channel, voltage-gated, type IX, alpha subunit	206950_at	8671	601.4615	1.9582	0.0249	5e-04
FERMT2	10979	fermitin family member 2	209209_s_at	864	604.7861	2.1851	0.0252	5e-04
CD200	4345	CD200 molecule	209582_s_at	5327	610.7503	1.9275	0.026	5e-04
GDF5	8200	growth differentiation factor 5	206614_at	10984	611.4787	2.7252	0.0262	5e-04
CHST15	51363	carbohydrate (N-acetylgalactosamine 4-sulfate 6-O) sulfotransferase 15	203066_at	6139	614.188	2.0355	0.0265	5e-04
THBS3	7059	thrombospondin 3	209561_at	9587	618.5588	2.5746	0.0269	5e-04
NGF	4803	nerve growth factor (beta polypeptide)	206814_at	5595	623.2981	2.3198	0.0275	5e-04
SALL2	6297	sal-like 2 (Drosophila)	213283_s_at	8639	624.0841	2.466	0.0275	6e-04
DDAH2	23564	dimethylarginine dimethylaminohydrolase 2	202262_x_at	2912	622.8116	2.7715	0.0276	5e-04
HSPG2	3339	heparan sulfate proteoglycan 2	201654_s_at	4478	630.5286	2.4386	0.0287	6e-04
NYNRIN	57523	NYN domain and retroviral integrase containing	220911_s_at	8087	631.4121	2.5465	0.029	6e-04
LMOD1	25802	leiomodin 1 (smooth muscle)	203766_s_at	3147	636.426	2.4468	0.0301	6e-04
BMP2	650	bone morphogenetic protein 2	205289_at	9071	642.8504	2.0541	0.0311	6e-04
SMURF2	64750	SMAD specific E3 ubiquitin protein ligase 2	205596_s_at	8978	648.2921	2.1335	0.0319	7e-04
COL16A1	1307	collagen, type XVI, alpha 1	204345_at	1365	648.0043	2.9348	0.032	7e-04
PTK7	5754	PTK7 protein tyrosine kinase 7	207011_s_at	8091	648.1569	2.9429	0.032	7e-04
PSTPIP2	9050	proline-serine-threonine phosphatase interacting protein 2	219938_s_at	11789	650.6474	1.9199	0.0321	7e-04
GPR37	2861	G protein-coupled receptor 37 (endothelin receptor type B-like)	209631_s_at	3892	650.5331	1.8925	0.0323	7e-04
CRHBP	1393	corticotropin releasing hormone binding protein	205984_at	1442	653.6895	2.3955	0.0327	7e-04
PAPPA	5069	pregnancy-associated plasma protein A, pappalysin 1	201981_at	5814	653.6033	2.4651	0.0328	7e-04
CSPG4	1464	chondroitin sulfate proteoglycan 4	204736_s_at	1529	655.0754	2.112	0.033	7e-04
CAND2	23066	cullin-associated and neddylation-dissociated 2 (putative)	213547_at	2500	662.8061	2.6242	0.0346	7e-04
ARMCX1	51309	armadillo repeat containing, X-linked 1	218694_at	6099	664.6326	2.3748	0.035	7e-04
ADAMTS1	9510	ADAM metallopeptidase with thrombospondin type 1 motif, 1	222162_s_at	12235	666.2324	2.2304	0.0352	7e-04
FARP1	10160	FERM, RhoGEF (ARHGEF) and pleckstrin domain protein 1 (chondrocyte-derived)	201910_at	198	675.4163	2.6707	0.0359	8e-04
FBLN2	2199	fibulin 2	203886_s_at	2193	670.6745	2.6692	0.0359	8e-04
CORO2B	10391	coronin, actin binding protein, 2B	209789_at	392	674.3872	2.6531	0.036	8e-04
SECTM1	6398	secreted and transmembrane 1	213716_s_at	8763	674.8508	2.7737	0.036	8e-04
SLC14A1	6563	solute carrier family 14 (urea transporter), member 1 (Kidd blood group)	205856_at	9171	674.1832	1.7394	0.0361	8e-04
SEZ6L2	26470	seizure related 6 homolog (mouse)-like 2	218720_x_at	3456	673.9328	2.4731	0.0362	8e-04
CLEC3B	7123	C-type lectin domain family 3, member B	205200_at	9643	680.8654	2.9771	0.0371	8e-04
DAAM2	23500	dishevelled associated activator of morphogenesis 2	212793_at	2854	685.191	2.5081	0.0378	8e-04
SLITRK5	26050	SLIT and NTRK-like family, member 5	214930_at	3307	683.4788	2.4653	0.0379	8e-04
ABAT	18	4-aminobutyrate aminotransferase	206527_at	1842	685.0466	1.9648	0.038	8e-04
PCDH7	5099	protocadherin 7	205534_at	5874	688.1562	1.8652	0.038	8e-04
EPS8L2	64787	EPS8-like 2	218180_s_at	9007	684.5539	2.6845	0.038	8e-04
SPINT2	10653	serine peptidase inhibitor, Kunitz type, 2	210715_s_at	628	687.2291	2.3342	0.0381	8e-04
ECM1	1893	extracellular matrix protein 1	209365_s_at	1915	692.5483	3.0443	0.0389	9e-04
INHBE	83729	inhibin, beta E	210587_at	11122	696.5091	1.9973	0.0395	9e-04
C9orf125	84302	chromosome 9 open reading frame 125	213386_at	11202	702.1923	2.2639	0.0407	9e-04
CFHR2	3080	complement factor H-related 2	206910_x_at	4269	705.8899	2.2856	0.0414	9e-04
CD248	57124	CD248 molecule, endosialin	219025_at	7962	708.55	2.8777	0.0419	9e-04
ADM	133	adrenomedullin	202912_at	1388	714.4199	2.5742	0.0427	0.001
SMAD7	4092	SMAD family member 7	204790_at	5136	714.2215	2.4352	0.0429	0.001
C14orf139	79686	chromosome 14 open reading frame 139	219563_at	10367	713.3576	2.6019	0.043	0.001
DSC3	1825	desmocollin 3	206032_at	1867	713.028	2.1339	0.0431	0.001
ATP1A2	477	ATPase, Na+/K+ transporting, alpha 2 polypeptide	203295_s_at	5568	716.3042	2.4651	0.0432	0.001
CLDN11	5010	claudin 11	206908_s_at	5749	719.7584	2.8899	0.0438	0.001
DKFZP434C153	26105	DKFZP434C153 protein	216085_at	3336	723.169	1.9069	0.0445	0.001
AGTR1	185	angiotensin II receptor, type 1	205357_s_at	1891	731.0595	2.207	0.0469	0.0011
INHBA	3624	inhibin, beta A	204926_at	4688	732.9645	1.909	0.047	0.0011
ZNF135	7694	zinc finger protein 135	206142_at	10009	732.5132	1.7771	0.047	0.0011
DCHS1	8642	dachsous 1 (Drosophila)	218892_at	11449	735.3639	2.4741	0.0475	0.0011
EVL	51466	Enah/Vasp-like	217838_s_at	6201	737.5352	2.7566	0.0479	0.0011
DAPK1	1612	death-associated protein kinase 1	203139_at	1699	741.2007	2.0155	0.0485	0.0011
PPAP2B	8613	phosphatidic acid phosphatase type 2B	209355_s_at	11425	744.3786	2.8498	0.0493	0.0012
THBS1	7057	thrombospondin 1	201107_s_at	9585	745.784	1.809	0.0496	0.0012
