# Supplementary material for: Transmembrane protein CD9 is glioblastoma biomarker, relevant for maintenance of glioblastoma stem cells
Source: Oncotarget. 2015 Nov 11;7(1):593–609. doi: 10.18632/oncotarget.5477 (PMC4808020; doi:10.18632/oncotarget.5477)
Supplement: Supplementary file 4 [file oncotarget-07-0593-s004.xls]

## Sheet: GBM vs. NormalBrain_Up-Reg
GeneSymbol	EntrezID	GeneName	AffymetrixID	gene.index	RP/Rsum	FC:(class1/class2)	pfp	P.value
CDH2	1000	cadherin 2, type 1, N-cadherin (neuronal)	203440_at	3	1057.6677	1.4661	0	0
PDCD6IP	10015	programmed cell death 6 interacting protein	217746_s_at	47	764.9346	1.453	0	0
MTCP1NB	100272147	mature T-cell proliferation 1 neighbor	210212_x_at	63	919.5849	1.4794	0	0
DNAJB6	10049	DnaJ (Hsp40) homolog, subfamily B, member 6	209015_s_at	97	1048.6332	1.5079	0	0
SMC4	10051	structural maintenance of chromosomes 4	201663_s_at	100	410.3219	1.3538	0	0
SCAMP2	10066	secretory carrier membrane protein 2	218143_s_at	113	1212.0394	1.5462	0	0
CDH11	1009	cadherin 11, type 2, OB-cadherin (osteoblast)	207172_s_at	132	467.7414	1.3457	0	0
ARPC1B	10095	actin related protein 2/3 complex, subunit 1B, 41kDa	201954_at	137	764.4225	1.4285	0	0
CTDSP2	10106	CTD (carboxy-terminal domain, RNA polymerase II, polypeptide A) small phosphatase 2	203445_s_at	149	1123.2113	1.3856	0	0
KIF20A	10112	kinesin family member 20A	218755_at	154	864.1667	1.4627	0	0
ARL4A	10124	ADP-ribosylation factor-like 4A	205020_s_at	162	760.0058	1.4349	0	0
PDIA6	10130	protein disulfide isomerase family A, member 6	207668_x_at	169	542.1032	1.3929	0	0
NAMPT	10135	nicotinamide phosphoribosyltransferase	217738_at	173	79.3408	1.1457	0	0
G3BP1	10146	GTPase activating protein (SH3 domain) binding protein 1	201503_at	183	1143.3431	1.5341	0	0
LPAR6	10161	lysophosphatidic acid receptor 6	218589_at	199	379.4977	1.3378	0	0
WASF2	10163	WAS protein family, member 2	221725_at	201	786.0346	1.4478	0	0
SLC25A13	10165	solute carrier family 25, member 13 (citrin)	203775_at	203	975.7211	1.4972	0	0
SERF2	10169	small EDRK-rich factor 2	217756_x_at	206	865.6306	1.4638	0	0
RBM7	10179	RNA binding motif protein 7	218379_at	213	1192.6614	1.5158	0	0
LHFP	10186	lipoma HMGIC fusion partner	218656_s_at	218	1215.1892	1.5102	0	0
CDK4	1019	cyclin-dependent kinase 4	202246_s_at	220	143.0285	1.1533	0	0
PRMT3	10196	protein arginine methyltransferase 3	213320_at	224	689.6284	1.4375	0	0
DDX39	10212	DEAD (Asp-Glu-Ala-Asp) box polypeptide 39	201584_s_at	243	249.0911	1.2887	0	0
PLIN3	10226	perilipin 3	202122_s_at	257	277.8625	1.2922	0	0
LRRC17	10234	leucine rich repeat containing 17	205381_at	265	506.1272	1.3478	0	0
CALCOCO2	10241	calcium binding and coiled-coil domain 2	210817_s_at	273	1227.3606	1.5097	0	0
SPRY1	10252	sprouty homolog 1, antagonist of FGF signaling (Drosophila)	212558_at	284	567.2598	1.3886	0	0
SPRY2	10253	sprouty homolog 2 (Drosophila)	204011_at	285	961.532	1.4514	0	0
RAMP1	10267	receptor (G protein-coupled) activity modifying protein 1	204916_at	297	1048.9862	1.4714	0	0
DLEU1	10301	deleted in lymphocytic leukemia 1 (non-protein coding)	205677_s_at	332	598.5857	1.4073	0	0
CDKN2C	1031	cyclin-dependent kinase inhibitor 2C (p18, inhibits CDK4)	204159_at	337	403.1367	1.3363	0	0
TCIRG1	10312	T-cell, immune regulator 1, ATPase, H+ transporting, lysosomal V0 subunit A3	204158_s_at	339	924.4766	1.4554	0	0
TRIM22	10346	tripartite motif-containing 22	213293_s_at	365	508.0214	1.3608	0	0
HMG20B	10362	high-mobility group 20B	209113_s_at	371	1271.2418	1.5603	0	0
GNB2L1	10399	guanine nucleotide binding protein (G protein), beta polypeptide 2-like 1	200651_at	401	547.7258	1.3904	0	0
NDC80	10403	NDC80 homolog, kinetochore complex component (S. cerevisiae)	204162_at	407	904.3987	1.4779	0	0
IFITM3	10410	interferon induced transmembrane protein 3 (1-8U)	212203_x_at	414	720.2298	1.3882	0	0
TMEM147	10430	transmembrane protein 147	202475_at	431	1260.7907	1.5373	0	0
LYPLA1	10434	lysophospholipase I	203007_x_at	432	718.4755	1.4224	0	0
IFI30	10437	interferon, gamma-inducible protein 30	201422_at	435	122.7294	1.1847	0	0
PECI	10455	peroxisomal D3,D2-enoyl-CoA isomerase	218025_s_at	451	1129.3418	1.518	0	0
GPNMB	10457	glycoprotein (transmembrane) nmb	201141_at	453	454.2689	1.2391	0	0
TACC3	10460	transforming, acidic coiled-coil containing protein 3	218308_at	456	1152.726	1.5113	0	0
ZNHIT1	10467	zinc finger, HIT type 1	201541_s_at	463	1037.56	1.5067	0	0
VAT1	10493	vesicle amine transport protein 1 homolog (T. californica)	208626_s_at	490	515.9096	1.3788	0	0
CEBPB	1051	CCAAT/enhancer binding protein (C/EBP), beta	212501_at	502	976.9554	1.4093	0	0
CIB1	10519	calcium and integrin binding 1 (calmyrin)	201953_at	508	987.2981	1.4814	0	0
CEBPD	1052	CCAAT/enhancer binding protein (C/EBP), delta	203973_s_at	509	273.5285	1.2692	0	0
RNASEH2A	10535	ribonuclease H2, subunit A	203022_at	524	706.1055	1.4177	0	0
ANP32B	10541	acidic (leucine-rich) nuclear phosphoprotein 32 family, member B	201305_x_at	529	949.8657	1.4887	0	0
TM9SF1	10548	transmembrane 9 superfamily member 1	209149_s_at	532	738.6276	1.4478	0	0
PRDX4	10549	peroxiredoxin 4	201923_at	533	156.9683	1.2301	0	0
IFI44	10561	interferon-induced protein 44	214059_at	546	1080.9	1.5151	0	0
NPC2	10577	Niemann-Pick disease, type C2	200701_at	561	240.5294	1.2421	0	0
CENPA	1058	centromere protein A	204962_s_at	564	1057.4945	1.4934	0	0
PAICS	10606	phosphoribosylaminoimidazole carboxylase, phosphoribosylaminoimidazole succinocarboxamide synthetase	201013_s_at	586	975.545	1.4941	0	0
LEPREL4	10609	leprecan-like 4	204078_at	589	1165.5954	1.5191	0	0
PDLIM5	10611	PDZ and LIM domain 5	203242_s_at	591	1114.8167	1.5269	0	0
MYL12A	10627	myosin, light chain 12A, regulatory, non-sarcomeric	201319_at	606	563.8888	1.3956	0	0
TXNIP	10628	thioredoxin interacting protein	201008_s_at	607	497.8202	1.3492	0	0
PDPN	10630	podoplanin	204879_at	610	143.6334	1.2088	0	0
POSTN	10631	periostin, osteoblast specific factor	210809_s_at	611	199.7546	1.1371	0	0
RAD51AP1	10635	RAD51 associated protein 1	204146_at	615	1069.6222	1.5029	0	0
IGF2BP3	10643	insulin-like growth factor 2 mRNA binding protein 3	203819_s_at	620	768.6097	1.4357	0	0
IGF2BP2	10644	insulin-like growth factor 2 mRNA binding protein 2	218847_at	621	547.5837	1.3389	0	0
STAG2	10735	stromal antigen 2	207983_s_at	682	1092.4389	1.5201	0	0
CTSC	1075	cathepsin C	201487_at	697	558.5633	1.3385	0	0
NES	10763	nestin	218678_at	705	13.4268	1.0742	0	0
IQGAP2	10788	IQ motif containing GTPase activating protein 2	203474_at	724	645.87	1.4136	0	0
VAMP5	10791	vesicle-associated membrane protein 5 (myobrevin)	204929_s_at	725	1018.4215	1.4757	0	0
MTHFD2	10797	methylenetetrahydrofolate dehydrogenase (NADP+ dependent) 2, methenyltetrahydrofolate cyclohydrolase	201761_at	729	306.7996	1.2805	0	0
SEPT9	10801	septin 9	207425_s_at	735	895.6228	1.4764	0	0
YIF1A	10897	Yip1 interacting factor homolog A (S. cerevisiae)	202418_at	797	824.7963	1.453	0	0
CPSF4	10898	cleavage and polyadenylation specific factor 4, 30kDa	206688_s_at	798	1103.2032	1.5248	0	0
DBF4	10926	DBF4 homolog (S. cerevisiae)	204244_s_at	822	1222.3373	1.5001	0	0
BTG3	10950	BTG family, member 3	205548_s_at	841	811.3367	1.4496	0	0
SEC61B	10952	Sec61 beta subunit	203133_at	843	726.1596	1.4367	0	0
PDIA5	10954	protein disulfide isomerase family A, member 5	203857_s_at	845	1000.5951	1.4841	0	0
OS9	10956	osteosarcoma amplified 9, endoplasmic reticulum lectin	200714_x_at	847	974.2641	1.4669	0	0
IFI44L	10964	interferon-induced protein 44-like	204439_at	854	1212.7703	1.4823	0	0
CKAP4	10970	cytoskeleton-associated protein 4	200998_s_at	857	683.9889	1.4106	0	0
TMED10	10972	transmembrane emp24-like trafficking protein 10 (yeast)	200929_at	859	1024.1116	1.495	0	0
RAB32	10981	RAB32, member RAS oncogene family	204214_s_at	866	941.234	1.4357	0	0
GLIPR1	11010	GLI pathogenesis-related 1	204221_x_at	887	1160.4277	1.4487	0	0
TMSB15A	11013	thymosin beta 15a	205347_s_at	890	418.72	1.223	0	0
KDELR2	11014	KDEL (Lys-Asp-Glu-Leu) endoplasmic reticulum protein retention receptor 2	200698_at	891	257.4677	1.2915	0	0
TMED1	11018	transmembrane emp24 protein transport domain containing 1	203679_at	895	1123.6877	1.5059	0	0
RAB31	11031	RAB31, member RAS oncogene family	217762_s_at	907	333.0294	1.3157	0	0
CHD1	1105	chromodomain helicase DNA binding protein 1	204258_at	920	923.8761	1.4871	0	0
UBE2C	11065	ubiquitin-conjugating enzyme E2C	202954_at	934	198.8505	1.2458	0	0
C10orf10	11067	chromosome 10 open reading frame 10	209182_s_at	936	991.7498	1.3918	0	0
TRIOBP	11078	TRIO and F-actin binding protein	202795_x_at	947	778.8229	1.4479	0	0
PRSS23	11098	protease, serine, 23	202458_at	963	1219.1877	1.4821	0	0
BTN3A2	11118	butyrophilin, subfamily 3, member A2	209846_s_at	975	921.4999	1.459	0	0
ZWINT	11130	ZW10 interactor	204026_s_at	986	595.436	1.3718	0	0
CHI3L1	1116	chitinase 3-like 1 (cartilage glycoprotein-39)	209395_at	1011	10.0515	1.054	0	0
FSTL1	11167	follistatin-like 1	208782_at	1018	187.9895	1.2412	0	0
CHI3L2	1117	chitinase 3-like 2	213060_s_at	1021	208.2195	1.1633	0	0
HPS5	11234	Hermansky-Pudlak syndrome 5	204544_at	1073	1247.4773	1.5478	0	0
CD300A	11314	CD300a molecule	209933_s_at	1127	1289.3297	1.4918	0	0
VSIG4	11326	V-set and immunoglobulin domain containing 4	204787_at	1142	108.7293	1.1533	0	0
FKBP9	11328	FK506 binding protein 9, 63 kDa	212169_at	1143	329.1671	1.3162	0	0
CBX3	11335	chromobox homolog 3	200037_s_at	1151	484.346	1.3798	0	0
EXOSC8	11340	exosome component 8	215136_s_at	1157	1118.6513	1.5167	0	0
SCRG1	11341	stimulator of chondrogenesis 1	205475_at	1158	1157.434	1.4943	0	0
TRIM9	114088	tripartite motif-containing 9	209859_at	1178	975.6147	1.4782	0	0
EFHC1	114327	EF-hand domain (C-terminal) containing 1	219833_s_at	1183	566.1305	1.3955	0	0
TMEM123	114908	transmembrane protein 123	211967_at	1201	628.5203	1.4177	0	0
KCTD12	115207	potassium channel tetramerisation domain containing 12	212188_at	1207	1183.1558	1.4863	0	0
CKS1B	1163	CDC28 protein kinase regulatory subunit 1B	201897_s_at	1224	851.066	1.4411	0	0
LYPD1	116372	LY6/PLAUR domain containing 1	212909_at	1225	549.7743	1.3729	0	0
CKS2	1164	CDC28 protein kinase regulatory subunit 2	204170_s_at	1226	119.2928	1.1819	0	0
FAM129A	116496	family with sequence similarity 129, member A	217966_s_at	1227	434.1745	1.3202	0	0
CLIC1	1192	chloride intracellular channel 1	208659_at	1260	111.384	1.2063	0	0
SERPINA3	12	serpin peptidase inhibitor, clade A (alpha-1 antiproteinase, antitrypsin), member 3	202376_at	1264	9.853	1.0697	0	0
TPP1	1200	tripeptidyl peptidase I	200742_s_at	1266	1290.3879	1.5228	0	0
CLN5	1203	ceroid-lipofuscinosis, neuronal 5	204084_s_at	1269	771.8316	1.4491	0	0
PLIN2	123	perilipin 2	209122_at	1281	509.1672	1.3062	0	0
CNGA3	1261	cyclic nucleotide gated channel alpha 3	207261_at	1309	622.3529	1.3698	0	0
CNN3	1266	calponin 3, acidic	201445_at	1320	193.4824	1.2636	0	0
COL1A2	1278	collagen, type I, alpha 2	202403_s_at	1330	130.7899	1.1501	0	0
COL3A1	1281	collagen, type III, alpha 1	201852_x_at	1334	117.8356	1.1427	0	0
COL4A1	1282	collagen, type IV, alpha 1	211980_at	1335	23.9386	1.093	0	0
COL4A2	1284	collagen, type IV, alpha 2	211964_at	1336	59.0762	1.1355	0	0
COL5A1	1289	collagen, type V, alpha 1	203325_s_at	1343	1138.0027	1.4237	0	0
COL5A2	1290	collagen, type V, alpha 2	221729_at	1344	197.1967	1.2159	0	0
COL6A1	1291	collagen, type VI, alpha 1	212091_s_at	1347	844.423	1.4337	0	0
COL6A3	1293	collagen, type VI, alpha 3	201438_at	1349	1076.1441	1.3055	0	0
COPB1	1315	coatomer protein complex, subunit beta 1	201358_s_at	1375	1128.1512	1.5255	0	0
SLC31A1	1317	solute carrier family 31 (copper transporters), member 1	203971_at	1381	1247.1802	1.5065	0	0
ADM	133	adrenomedullin	202912_at	1388	95.1266	1.1561	0	0
SFRS12	140890	splicing factor, arginine/serine-rich 12	212721_at	1475	580.0367	1.4021	0	0
CRYAB	1410	crystallin, alpha B	209283_at	1478	1060.4868	1.4861	0	0
PARP4	143	poly (ADP-ribose) polymerase family, member 4	202239_at	1494	789.1049	1.4575	0	0
VCAN	1462	versican	204619_s_at	1526	197.9171	1.2475	0	0
CSRP2	1466	cysteine and glycine-rich protein 2	207030_s_at	1533	31.409	1.1114	0	0
KIF18B	146909	kinesin family member 18B	222039_at	1539	1253.5662	1.551	0	0
CSTA	1475	cystatin A (stefin A)	204971_at	1549	446.5026	1.2837	0	0
CTGF	1490	connective tissue growth factor	209101_at	1566	1215.5756	1.4777	0	0
CTNNA1	1495	catenin (cadherin-associated protein), alpha 1, 102kDa	200764_s_at	1571	677.2873	1.4317	0	0
CTNND1	1500	catenin (cadherin-associated protein), delta 1	208407_s_at	1580	987.1389	1.4997	0	0
CTSB	1508	cathepsin B	200838_at	1588	888.8154	1.4422	0	0
SEPT10	151011	septin 10	212698_s_at	1593	959.4269	1.4917	0	0
CTSL1	1514	cathepsin L1	202087_s_at	1599	953.7924	1.4548	0	0
CYBA	1535	cytochrome b-245, alpha polypeptide	203028_s_at	1617	701.8722	1.3948	0	0
DAG1	1605	dystroglycan 1 (dystrophin-associated glycoprotein 1)	205417_s_at	1689	746.7625	1.4378	0	0
DARS	1615	aspartyl-tRNA synthetase	201623_s_at	1702	1162.6887	1.5216	0	0
DBI	1622	diazepam binding inhibitor (GABA receptor modulator, acyl-CoA binding protein)	202428_x_at	1708	231.4148	1.2818	0	0
GADD45A	1647	growth arrest and DNA-damage-inducible, alpha	203725_at	1734	579.8061	1.3663	0	0
AEBP1	165	AE binding protein 1	201792_at	1735	139.5945	1.1972	0	0
DDOST	1650	dolichyl-diphosphooligosaccharide--protein glycosyltransferase	208674_x_at	1736	853.7789	1.467	0	0
DDX5	1655	DEAD (Asp-Glu-Ala-Asp) box polypeptide 5	200033_at	1740	950.4098	1.4949	0	0
DECR1	1666	2,4-dienoyl CoA reductase 1, mitochondrial	202447_at	1749	939.8348	1.4846	0	0
DFNA5	1687	deafness, autosomal dominant 5	203695_s_at	1765	527.5694	1.3819	0	0
OLFML2A	169611	olfactomedin-like 2A	213075_at	1768	1096.497	1.5115	0	0
DNMT1	1786	DNA (cytosine-5-)-methyltransferase 1	201697_s_at	1831	1012.2099	1.4944	0	0
DPYD	1806	dihydropyrimidine dehydrogenase	204646_at	1848	161.9602	1.2063	0	0
DPYSL3	1809	dihydropyrimidinase-like 3	201430_s_at	1851	406.2423	1.3319	0	0
JAG1	182	jagged 1	209097_s_at	1861	186.5464	1.236	0	0
RCAN1	1827	regulator of calcineurin 1	208370_s_at	1869	775.2705	1.4351	0	0
AGT	183	angiotensinogen (serpin peptidase inhibitor, clade A, member 8)	202834_at	1872	982.8317	1.4423	0	0
DTYMK	1841	deoxythymidylate kinase (thymidylate kinase)	203270_at	1882	418.3779	1.3458	0	0
ECM2	1842	extracellular matrix protein 2, female organ and adipocyte specific	206101_at	1883	653.609	1.3997	0	0
DUSP1	1843	dual specificity phosphatase 1	201041_s_at	1884	957.3041	1.419	0	0
DUSP6	1848	dual specificity phosphatase 6	208891_at	1889	726.1242	1.415	0	0
ABCA1	19	ATP-binding cassette, sub-family A (ABC1), member 1	203504_s_at	1918	406.1712	1.3196	0	0
EDNRA	1909	endothelin receptor type A	204463_s_at	1925	743.7349	1.43	0	0
AHCY	191	adenosylhomocysteinase	200903_s_at	1926	774.608	1.4348	0	0
EDNRB	1910	endothelin receptor type B	204271_s_at	1927	696.8839	1.4005	0	0
PHC2	1912	polyhomeotic homolog 2 (Drosophila)	200919_at	1929	541.8756	1.3795	0	0
EEF1D	1936	eukaryotic translation elongation factor 1 delta (guanine nucleotide exchange protein)	203113_s_at	1939	637.5116	1.4209	0	0
LGTN	1939	ligatin	218253_s_at	1942	997.7128	1.5048	0	0
EFNA1	1942	ephrin-A1	202023_at	1943	1050.9513	1.4926	0	0
EGFR	1956	epidermal growth factor receptor	201983_s_at	1957	90.024	1.1072	0	0
EGR1	1958	early growth response 1	201693_s_at	1958	1016.0001	1.4446	0	0
EIF4A1	1973	eukaryotic translation initiation factor 4A1	201530_x_at	1976	565.4432	1.4018	0	0
EIF4EBP1	1978	eukaryotic translation initiation factor 4E binding protein 1	221539_at	1981	271.7501	1.2868	0	0
ELAVL1	1994	ELAV (embryonic lethal, abnormal vision, Drosophila)-like 1 (Hu antigen R)	201726_at	1991	318.0791	1.3236	0	0
A2M	2	alpha-2-macroglobulin	217757_at	1999	368.125	1.2795	0	0
ELK3	2004	ELK3, ETS-domain protein (SRF accessory protein 2)	206127_at	2008	1012.4233	1.487	0	0
EMP1	2012	epithelial membrane protein 1	201324_at	2020	85.5079	1.1738	0	0
EMP3	2014	epithelial membrane protein 3	203729_at	2024	88.9052	1.1818	0	0
EN1	2019	engrailed homeobox 1	220559_at	2033	1206.3574	1.508	0	0
EPS8	2059	epidermal growth factor receptor pathway substrate 8	202609_at	2081	975.7688	1.4707	0	0
FBL	2091	fibrillarin	211623_s_at	2102	1138.866	1.5276	0	0
ETV1	2115	ets variant 1	206501_x_at	2118	1112.6849	1.5123	0	0
EZH2	2146	enhancer of zeste homolog 2 (Drosophila)	203358_s_at	2143	449.0938	1.3439	0	0
F2R	2149	coagulation factor II (thrombin) receptor	203989_x_at	2145	631.6222	1.4132	0	0
F13A1	2162	coagulation factor XIII, A1 polypeptide	203305_at	2158	848.9529	1.2516	0	0
FABP5	2171	fatty acid binding protein 5 (psoriasis-associated)	202345_s_at	2166	482.6962	1.3086	0	0
FABP7	2173	fatty acid binding protein 7, brain	205029_s_at	2168	686.2725	1.4121	0	0
ABCB7	22	ATP-binding cassette, sub-family B (MDR/TAP), member 7	209620_s_at	2194	1074.367	1.5069	0	0
EFEMP1	2202	EGF-containing fibulin-like extracellular matrix protein 1	201842_s_at	2200	51.61	1.1224	0	0
FCER1G	2207	Fc fragment of IgE, high affinity I, receptor for; gamma polypeptide	204232_at	2206	244.9292	1.2265	0	0
FCGR2A	2212	Fc fragment of IgG, low affinity IIa, receptor (CD32)	203561_at	2219	550.4424	1.3302	0	0
FCGRT	2217	Fc fragment of IgG, receptor, transporter, alpha	218831_s_at	2226	608.7797	1.4011	0	0
C6orf145	221749	chromosome 6 open reading frame 145	212923_s_at	2227	706.8314	1.4402	0	0
NID2	22795	nidogen 2 (osteonidogen)	204114_at	2286	633.6711	1.3597	0	0
PHLDA1	22822	pleckstrin homology-like domain, family A, member 1	217996_at	2302	511.9867	1.366	0	0
CHSY1	22856	chondroitin sulfate synthase 1	203044_at	2329	823.7914	1.4339	0	0
CARD8	22900	caspase recruitment domain family, member 8	204950_at	2373	1170.2805	1.533	0	0
RALY	22913	RNA binding protein, autoantigenic (hnRNP-associated with lethal yellow homolog (mouse))	201271_s_at	2383	1106.3349	1.5305	0	0
CD93	22918	CD93 molecule	202877_s_at	2387	289.1021	1.2856	0	0
MAPRE1	22919	microtubule-associated protein, RP/EB family, member 1	200712_s_at	2388	535.9013	1.4002	0	0
TPX2	22974	TPX2, microtubule-associated, homolog (Xenopus laevis)	210052_s_at	2416	394.8937	1.3258	0	0
SNRNP200	23020	small nuclear ribonucleoprotein 200kDa (U5)	200058_s_at	2458	1133.973	1.5312	0	0
PALLD	23022	palladin, cytoskeletal associated protein	200897_s_at	2459	275.7651	1.2853	0	0
FOXM1	2305	forkhead box M1	202580_x_at	2486	812.5678	1.4337	0	0
SMC5	23137	structural maintenance of chromosomes 5	212926_at	2555	991.5921	1.4931	0	0
NUP205	23165	nucleoporin 205kDa	212247_at	2580	1292.4202	1.5606	0	0
STAB1	23166	stabilin 1	204150_at	2581	602.2493	1.359	0	0
FLNC	2318	filamin C, gamma	207876_s_at	2596	789.5072	1.4286	0	0
CYFIP1	23191	cytoplasmic FMR1 interacting protein 1	208923_at	2605	921.6976	1.4823	0	0
GANAB	23193	glucosidase, alpha; neutral AB	211934_x_at	2607	1204.6611	1.5236	0	0
MLC1	23209	megalencephalic leukoencephalopathy with subcortical cysts 1	213395_at	2621	659.5753	1.3674	0	0
SYNE2	23224	spectrin repeat containing, nuclear envelope 2	202761_s_at	2637	1065.5787	1.5126	0	0
ARC	23237	activity-regulated cytoskeleton-associated protein	210090_at	2649	1280.6421	1.5126	0	0
DNMBP	23268	dynamin binding protein	212838_at	2676	1283.5736	1.5243	0	0
WSCD1	23302	WSC domain containing 1	213155_at	2704	1282.7059	1.5175	0	0
DPY19L1	23333	dpy-19-like 1 (C. elegans)	212792_at	2732	1223.7195	1.5257	0	0
FN1	2335	fibronectin 1	210495_x_at	2745	48.7454	1.1297	0	0
OBSL1	23363	obscurin-like 1	212775_at	2758	1295.599	1.5528	0	0
ITGB3BP	23421	integrin beta 3 binding protein (beta3-endonexin)	205176_s_at	2804	690.6198	1.4221	0	0
ANGPTL2	23452	angiopoietin-like 2	213001_at	2823	790.0539	1.4416	0	0
HEY1	23462	hairy/enhancer-of-split related with YRPW motif 1	218839_at	2828	354.9826	1.3163	0	0
TRAM1	23471	translocation associated membrane protein 1	201398_s_at	2835	469.5079	1.3741	0	0
SEC11A	23478	SEC11 homolog A (S. cerevisiae)	201290_at	2840	312.2583	1.3202	0	0
SEC61G	23480	Sec61 gamma subunit	203484_at	2843	41.5769	1.0898	0	0
SLC39A14	23516	solute carrier family 39 (zinc transporter), member 14	212110_at	2868	369.1192	1.2836	0	0
FOS	2353	FBJ murine osteosarcoma viral oncogene homolog	209189_at	2881	290.0353	1.2638	0	0
TSPAN12	23554	tetraspanin 12	219274_at	2904	871.413	1.4504	0	0
FPR1	2357	formyl peptide receptor 1	205118_at	2916	1137.9754	1.4447	0	0
CDC42EP4	23580	CDC42 effector protein (Rho GTPase binding) 4	214721_x_at	2919	1168.6005	1.5	0	0
CLEC5A	23601	C-type lectin domain family 5, member A	219890_at	2937	689.2149	1.3887	0	0
CORO1C	23603	coronin, actin binding protein, 1C	221676_s_at	2938	991.6344	1.4531	0	0
LY96	23643	lymphocyte antigen 96	206584_at	2966	1069.1901	1.4338	0	0
PLXNB2	23654	plexin B2	208890_s_at	2974	963.6225	1.47	0	0
LSM5	23658	LSM5 homolog, U6 small nuclear RNA associated (S. cerevisiae)	202903_at	2976	759.7953	1.4452	0	0
SH3BP4	23677	SH3-domain binding protein 4	222258_s_at	2982	1251.2421	1.5339	0	0
PRKD3	23683	protein kinase D3	211084_x_at	2984	917.7451	1.4882	0	0
ALOX5AP	241	arachidonate 5-lipoxygenase-activating protein	204174_at	3015	436.8345	1.2879	0	0
KIF4A	24137	kinesin family member 4A	218355_at	3016	1008.6951	1.4845	0	0
FJX1	24147	four jointed box 1 (Drosophila)	219522_at	3025	259.921	1.2431	0	0
ABL1	25	c-abl oncogene 1, non-receptor tyrosine kinase	202123_s_at	3045	890.8532	1.4719	0	0
CBY1	25776	chibby homolog 1 (Drosophila)	203450_at	3127	1080.9263	1.4962	0	0
PGLS	25796	6-phosphogluconolactonase	218387_s_at	3140	604.4587	1.4149	0	0
BACE2	25825	beta-site APP-cleaving enzyme 2	217867_x_at	3165	1035.6007	1.4863	0	0
PRKD2	25865	protein kinase D2	209282_at	3193	1212.1605	1.5447	0	0
RPL36	25873	ribosomal protein L36	219762_s_at	3195	902.0689	1.4691	0	0
MXRA5	25878	matrix-remodelling associated 5	209596_at	3199	446.8261	1.2535	0	0
GALNT1	2589	UDP-N-acetyl-alpha-D-galactosamine:polypeptide N-acetylgalactosaminyltransferase 1 (GalNAc-T1)	201722_s_at	3204	970.938	1.4963	0	0
TMEM158	25907	transmembrane protein 158 (gene/pseudogene)	213338_at	3218	1013.3744	1.4396	0	0
ASPM	259266	asp (abnormal spindle) homolog, microcephaly associated (Drosophila)	219918_s_at	3231	1053.0881	1.4993	0	0
CLIC4	25932	chloride intracellular channel 4	201559_s_at	3234	249.9222	1.2808	0	0
WWTR1	25937	WW domain containing transcription regulator 1	202132_at	3236	214.0789	1.2484	0	0
KANK2	25959	KN motif and ankyrin repeat domains 2	218418_s_at	3246	797.9299	1.4399	0	0
TIPARP	25976	TCDD-inducible poly(ADP-ribose) polymerase	212665_at	3257	733.3339	1.4148	0	0
REXO2	25996	REX2, RNA exonuclease 2 homolog (S. cerevisiae)	218194_at	3268	747.6505	1.414	0	0
LRP10	26020	low density lipoprotein receptor-related protein 10	201412_at	3287	468.3405	1.3597	0	0
NSUN5P2	260294	NOP2/Sun domain family, member 5 pseudogene 2	213460_x_at	3289	1226.9658	1.5465	0	0
RAI14	26064	retinoic acid induced 14	202052_s_at	3317	1034.959	1.496	0	0
WSB1	26118	WD repeat and SOCS box-containing 1	201294_s_at	3340	987.6993	1.5097	0	0
ZBTB20	26137	zinc finger and BTB domain containing 20	205383_s_at	3349	469.9855	1.3529	0	0
GAS1	2619	growth arrest-specific 1	204456_s_at	3371	224.9435	1.2188	0	0
PITPNC1	26207	phosphatidylinositol transfer protein, cytoplasmic 1	219155_at	3378	1095.7064	1.5101	0	0
GBAS	2631	glioblastoma amplified sequence	201816_s_at	3434	920.2276	1.3984	0	0
GBE1	2632	glucan (1,4-alpha-), branching enzyme 1	203282_at	3435	386.6626	1.3207	0	0
GBP1	2633	guanylate binding protein 1, interferon-inducible, 67kDa	202269_x_at	3436	217.7056	1.1913	0	0
GBP2	2634	guanylate binding protein 2, interferon-inducible	202748_at	3439	325.2331	1.2524	0	0
NUPR1	26471	nuclear protein, transcriptional regulator, 1	209230_s_at	3457	399.5799	1.2977	0	0
PPP1R14B	26472	protein phosphatase 1, regulatory (inhibitor) subunit 14B	212680_x_at	3458	266.1259	1.2838	0	0
MYOF	26509	myoferlin	201798_s_at	3471	1001.0469	1.4722	0	0
CHIC2	26511	cysteine-rich hydrophobic domain 2	219492_at	3473	1200.2882	1.5167	0	0
TIMM13	26517	translocase of inner mitochondrial membrane 13 homolog (yeast)	218188_s_at	3476	1111.6063	1.5107	0	0
TIMM8B	26521	translocase of inner mitochondrial membrane 8 homolog B (yeast)	218357_s_at	3479	906.647	1.4653	0	0
PCOLCE2	26577	procollagen C-endopeptidase enhancer 2	219295_s_at	3493	794.9246	1.3597	0	0
GEM	2669	GTP binding protein overexpressed in skeletal muscle	204472_at	3518	444.6022	1.3054	0	0
GFAP	2670	glial fibrillary acidic protein	203539_s_at	3522	983.4323	1.4784	0	0
DNAJC2	27000	DnaJ (Hsp40) homolog, subfamily C, member 2	213097_s_at	3567	1265.7301	1.5549	0	0
EIF2AK1	27102	eukaryotic translation initiation factor 2-alpha kinase 1	217735_s_at	3621	1255.3335	1.5487	0	0
SNX5	27131	sorting nexin 5	217792_at	3638	1121.6148	1.5137	0	0
DENND2A	27147	DENN/MADD domain containing 2A	221885_at	3643	916.8374	1.4845	0	0
GLA	2717	galactosidase, alpha	214430_at	3650	1268.1587	1.5425	0	0
GLB1	2720	galactosidase, beta 1	201576_s_at	3662	965.986	1.4841	0	0
SRPX2	27286	sushi-repeat-containing protein, X-linked 2	205499_at	3692	990.8512	1.4633	0	0
GNA12	2768	guanine nucleotide binding protein (G protein) alpha 12	221737_at	3769	1144.1858	1.5247	0	0
GNAI3	2773	guanine nucleotide binding protein (G protein), alpha inhibiting activity polypeptide 3	201179_s_at	3773	376.8598	1.348	0	0
GNB2	2783	guanine nucleotide binding protein (G protein), beta polypeptide 2	200852_x_at	3782	1203.0122	1.5298	0	0
GNG5	2787	guanine nucleotide binding protein (G protein), gamma 5	207157_s_at	3786	174.9622	1.251	0	0
GNS	2799	glucosamine (N-acetyl)-6-sulfatase	203676_at	3794	660.1463	1.4118	0	0
PTRF	284119	polymerase I and transcript release factor	208789_at	3854	958.3523	1.4781	0	0
C19orf54	284325	chromosome 19 open reading frame 54	222052_at	3860	1020.9366	1.5093	0	0
ANGPT2	285	angiopoietin 2	205572_at	3875	741.4409	1.4331	0	0
GPX1	2876	glutathione peroxidase 1	200736_s_at	3911	911.1386	1.4575	0	0
GPX3	2878	glutathione peroxidase 3 (plasma)	201348_at	3914	635.1993	1.2883	0	0
GPX7	2882	glutathione peroxidase 7	213170_at	3919	1213.1497	1.5369	0	0
TRIB2	28951	tribbles homolog 2 (Drosophila)	202478_at	3932	431.9355	1.3186	0	0
TMEM176B	28959	transmembrane protein 176B	220532_s_at	3939	735.9844	1.3712	0	0
GRN	2896	granulin	200678_x_at	3940	769.4128	1.4298	0	0
CNIH4	29097	cornichon homolog 4 (Drosophila)	218728_s_at	4010	546.7679	1.3648	0	0
NXT1	29107	NTF2-like export factor 1	218708_at	4020	540.4726	1.3893	0	0
RACGAP1	29127	Rac GTPase activating protein 1	222077_s_at	4038	789.4913	1.4554	0	0
REPIN1	29803	replication initiator 1	219041_s_at	4108	966.632	1.476	0	0
GUSB	2990	glucuronidase, beta	202605_at	4132	134.7639	1.2263	0	0
C7orf68	29923	chromosome 7 open reading frame 68	218507_at	4146	165.9975	1.1809	0	0
SEC61A1	29927	Sec61 alpha 1 subunit (S. cerevisiae)	217716_s_at	4150	431.3473	1.3547	0	0
ALG6	29929	asparagine-linked glycosylation 6, alpha-1,3-glucosyltransferase homolog (S. cerevisiae)	219649_at	4152	1013.8375	1.5023	0	0
DSE	29940	dermatan sulfate epimerase	218854_at	4160	871.7382	1.4146	0	0
LASS2	29956	LAG1 homolog, ceramide synthase 2	222212_s_at	4172	1068.0831	1.5055	0	0
MDFIC	29969	MyoD family inhibitor domain containing	211675_s_at	4181	733.1822	1.4138	0	0
GYS1	2997	glycogen synthase 1 (muscle)	201673_s_at	4182	1189.8079	1.5045	0	0
BAZ2B	29994	bromodomain adjacent to zinc finger domain, 2B	203080_s_at	4195	1239.0715	1.5426	0	0
EFEMP2	30008	EGF-containing fibulin-like extracellular matrix protein 2	206580_s_at	4204	291.64	1.2992	0	0
HIST1H1C	3006	histone cluster 1, H1c	209398_at	4212	742.123	1.3959	0	0
ANXA1	301	annexin A1	201012_at	4217	25.173	1.0929	0	0
H2AFX	3014	H2A histone family, member X	205436_s_at	4220	903.1625	1.4802	0	0
ANXA2	302	annexin A2	201590_x_at	4224	31.3005	1.1163	0	0
H3F3B	3021	H3 histone, family 3B (H3.3B)	209069_s_at	4225	869.8125	1.477	0	0
HSD17B10	3028	hydroxysteroid (17-beta) dehydrogenase 10	202282_at	4228	468.5744	1.3717	0	0
ANXA2P2	304	annexin A2 pseudogene 2	208816_x_at	4238	734.0219	1.4378	0	0
HCLS1	3059	hematopoietic cell-specific Lyn substrate 1	202957_at	4250	677.7848	1.3496	0	0
HDAC1	3065	histone deacetylase 1	201209_at	4256	416.4506	1.3609	0	0
HEXA	3073	hexosaminidase A (alpha polypeptide)	201765_s_at	4264	964.6583	1.4638	0	0
HEXB	3074	hexosaminidase B (beta polypeptide)	201944_at	4265	643.0346	1.393	0	0
ANXA5	308	annexin A5	200782_at	4268	60.345	1.159	0	0
TAX1BP3	30851	Tax1 (human T-cell leukemia virus type I) binding protein 3	209154_at	4290	310.1309	1.2984	0	0
HIF1A	3091	hypoxia inducible factor 1, alpha subunit (basic helix-loop-helix transcription factor)	200989_at	4294	414.4352	1.3344	0	0
HLA-A	3105	major histocompatibility complex, class I, A	213932_x_at	4307	171.4689	1.2373	0	0
HLA-B	3106	major histocompatibility complex, class I, B	208729_x_at	4308	137.1399	1.208	0	0
HLA-C	3107	major histocompatibility complex, class I, C	208812_x_at	4309	237.8923	1.2688	0	0
HLA-DMB	3109	major histocompatibility complex, class II, DM beta	203932_at	4310	347.9508	1.2757	0	0
HLA-DPA1	3113	major histocompatibility complex, class II, DP alpha 1	211990_at	4315	275.3956	1.2813	0	0
HLA-DPB1	3115	major histocompatibility complex, class II, DP beta 1	201137_s_at	4316	252.0714	1.2513	0	0
HLA-DRA	3122	major histocompatibility complex, class II, DR alpha	208894_at	4321	303.7851	1.2588	0	0
HLA-DRB4	3126	major histocompatibility complex, class II, DR beta 4	208306_x_at	4322	499.3603	1.3311	0	0
HLA-E	3133	major histocompatibility complex, class I, E	200904_at	4326	455.2432	1.3423	0	0
HLA-F	3134	major histocompatibility complex, class I, F	204806_x_at	4327	506.7582	1.3552	0	0
HLA-G	3135	major histocompatibility complex, class I, G	210514_x_at	4328	419.7079	1.3394	0	0
HLA-J	3137	major histocompatibility complex, class I, J (pseudogene)	217436_x_at	4329	838.6519	1.415	0	0
HMGB2	3148	high-mobility group box 2	208808_s_at	4336	137.2437	1.2157	0	0
HMGN1	3150	high-mobility group nucleosome binding domain 1	200943_at	4338	404.6228	1.3529	0	0
HMMR	3161	hyaluronan-mediated motility receptor (RHAMM)	207165_at	4346	1142.3176	1.5111	0	0
HMOX1	3162	heme oxygenase (decycling) 1	203665_at	4347	214.9315	1.1989	0	0
HNRNPA2B1	3181	heterogeneous nuclear ribonucleoprotein A2/B1	205292_s_at	4365	972.0081	1.5025	0	0
HNRNPAB	3182	heterogeneous nuclear ribonucleoprotein A/B	201277_s_at	4366	927.733	1.4779	0	0
HOXA5	3202	homeobox A5	213844_at	4385	483.5332	1.3415	0	0
HOXC10	3226	homeobox C10	218959_at	4405	1283.5173	1.5046	0	0
PRMT1	3276	protein arginine methyltransferase 1	206445_s_at	4438	1257.3351	1.5313	0	0
HES1	3280	hairy and enhancer of split 1, (Drosophila)	203393_at	4440	1115.9637	1.515	0	0
HSPA1A	3303	heat shock 70kDa protein 1A	200799_at	4458	1024.4962	1.4849	0	0
HSPA5	3309	heat shock 70kDa protein 5 (glucose-regulated protein, 78kDa)	211936_at	4462	853.7109	1.4588	0	0
HSPB1	3315	heat shock 27kDa protein 1	201841_s_at	4467	301.1252	1.2891	0	0
BIRC5	332	baculoviral IAP repeat-containing 5	202094_at	4469	710.9065	1.4121	0	0
HSPE1	3336	heat shock 10kDa protein 1 (chaperonin 10)	205133_s_at	4475	656.0494	1.4205	0	0
DNAJB1	3337	DnaJ (Hsp40) homolog, subfamily B, member 1	200664_s_at	4476	858.7207	1.4457	0	0
TNC	3371	tenascin C	201645_at	4501	43.1788	1.1187	0	0
ID1	3397	inhibitor of DNA binding 1, dominant negative helix-loop-helix protein	208937_s_at	4524	441.5683	1.273	0	0
ID3	3399	inhibitor of DNA binding 3, dominant negative helix-loop-helix protein	207826_s_at	4526	46.5145	1.1334	0	0
ID4	3400	inhibitor of DNA binding 4, dominant negative helix-loop-helix protein	209291_at	4528	246.2373	1.2596	0	0
APOC1	341	apolipoprotein C-I	204416_x_at	4531	170.963	1.2166	0	0
IDH1	3417	isocitrate dehydrogenase 1 (NADP+), soluble	201193_at	4533	135.7407	1.215	0	0
CFI	3426	complement factor I	203854_at	4542	372.853	1.3045	0	0
IFI16	3428	interferon, gamma-inducible protein 16	206332_s_at	4543	298.6861	1.2668	0	0
IFI35	3430	interferon-induced protein 35	209417_s_at	4546	1043.3988	1.4874	0	0
APOC2	344	apolipoprotein C-II	204561_x_at	4554	1198.372	1.4332	0	0
IFNGR2	3460	interferon gamma receptor 2 (interferon gamma transducer 1)	201642_at	4573	1248.3593	1.5354	0	0
IFRD1	3475	interferon-related developmental regulator 1	202146_at	4581	622.5032	1.3988	0	0
IGFBP2	3485	insulin-like growth factor binding protein 2, 36kDa	202718_at	4592	24.7124	1.0985	0	0
IGFBP3	3486	insulin-like growth factor binding protein 3	210095_s_at	4593	54.6493	1.1371	0	0
IGFBP4	3487	insulin-like growth factor binding protein 4	201508_at	4594	1153.1272	1.5168	0	0
IGFBP5	3488	insulin-like growth factor binding protein 5	203424_s_at	4595	209.8383	1.2371	0	0
NUP43	348995	nucleoporin 43kDa	219007_at	4597	978.3225	1.4963	0	0
IGFBP7	3490	insulin-like growth factor binding protein 7	201162_at	4598	127.2308	1.2134	0	0
CYR61	3491	cysteine-rich, angiogenic inducer, 61	201289_at	4599	661.3799	1.3331	0	0
IL1RAP	3556	interleukin 1 receptor accessory protein	205227_at	4627	1192.5406	1.523	0	0
IL8	3576	interleukin 8	202859_x_at	4646	728.2686	1.5247	0	0
IL10RB	3588	interleukin 10 receptor, beta	209575_at	4653	830.6935	1.461	0	0
IL13RA1	3597	interleukin 13 receptor, alpha 1	201887_at	4662	1164.6892	1.5082	0	0
IL13RA2	3598	interleukin 13 receptor, alpha 2	206172_at	4663	406.3498	1.2522	0	0
ILK	3611	integrin-linked kinase	201234_at	4676	977.6887	1.4857	0	0
IMPDH2	3615	IMP (inosine 5'-monophosphate) dehydrogenase 2	201892_s_at	4680	1012.1611	1.4896	0	0
CXCL10	3627	chemokine (C-X-C motif) ligand 10	204533_at	4691	830.1364	1.3259	0	0
IRAK1	3654	interleukin-1 receptor-associated kinase 1	201587_s_at	4711	487.0753	1.3736	0	0
ITGA5	3678	integrin, alpha 5 (fibronectin receptor, alpha polypeptide)	201389_at	4731	1035.0102	1.47	0	0
ITGA7	3679	integrin, alpha 7	209663_s_at	4732	666.8193	1.3822	0	0
ITGAV	3685	integrin, alpha V (vitronectin receptor, alpha polypeptide, antigen CD51)	202351_at	4738	517.6076	1.3544	0	0
ITGB1	3688	integrin, beta 1 (fibronectin receptor, beta polypeptide, antigen CD29 includes MDF2, MSK12)	211945_s_at	4740	407.158	1.3327	0	0
ITGB2	3689	integrin, beta 2 (complement component 3 receptor 3 and 4 subunit)	202803_s_at	4741	456.6187	1.3024	0	0
ACADVL	37	acyl-CoA dehydrogenase, very long chain	200710_at	4753	1058.3472	1.4993	0	0
JUN	3725	jun proto-oncogene	201464_x_at	4772	621.7301	1.3778	0	0
GSTK1	373156	glutathione S-transferase kappa 1	217751_at	4778	257.9415	1.2892	0	0
ARF4	378	ADP-ribosylation factor 4	201096_s_at	4839	1267.3166	1.5354	0	0
TNPO1	3842	transportin 1	207657_x_at	4893	460.1533	1.3665	0	0
KRT10	3858	keratin 10	207023_x_at	4907	872.6461	1.4735	0	0
NOTCH2NL	388677	notch 2 N-terminal like	214722_at	4932	275.5263	1.2776	0	0
RND3	390	Rho family GTPase 3	212724_at	4956	1219.0255	1.4535	0	0
LAMA5	3911	laminin, alpha 5	210150_s_at	4971	1271.0935	1.5256	0	0
LAMB1	3912	laminin, beta 1	201505_at	4972	459.171	1.299	0	0
LAMB2	3913	laminin, beta 2 (laminin S)	216264_s_at	4973	302.3806	1.2991	0	0
LAMC1	3915	laminin, gamma 1 (formerly LAMB2)	200770_s_at	4975	313.4123	1.3064	0	0
LAMP2	3920	lysosomal-associated membrane protein 2	200821_at	4979	821.7907	1.447	0	0
LBR	3930	lamin B receptor	201795_at	4986	484.8698	1.3715	0	0
LGALS1	3956	lectin, galactoside-binding, soluble, 1	201105_at	5005	254.865	1.2794	0	0
LGALS3	3958	lectin, galactoside-binding, soluble, 3	208949_s_at	5007	222.138	1.226	0	0
LGALS3BP	3959	lectin, galactoside-binding, soluble, 3 binding protein	200923_at	5008	305.831	1.2993	0	0
ARHGDIB	397	Rho GDP dissociation inhibitor (GDI) beta	201288_at	5013	544.7789	1.3508	0	0
LIMS1	3987	LIM and senescent cell antigen-like domains 1	207198_s_at	5027	395.7896	1.333	0	0
LMNB1	4001	lamin B1	203276_at	5048	1269.5169	1.5234	0	0
LMO2	4005	LIM domain only 2 (rhombotin-like 1)	204249_s_at	5053	276.1282	1.2794	0	0
LOX	4015	lysyl oxidase	204298_s_at	5066	335.4828	1.2634	0	0
LOXL2	4017	lysyl oxidase-like 2	202997_s_at	5069	705.2611	1.3839	0	0
LPL	4023	lipoprotein lipase	203548_s_at	5073	99.9373	1.1218	0	0
LPP	4026	LIM domain containing preferred translocation partner in lipoma	202821_s_at	5075	1074.991	1.5042	0	0
LTBP1	4052	latent transforming growth factor beta binding protein 1	202728_s_at	5097	1025.7813	1.4672	0	0
LTBP3	4054	latent transforming growth factor beta binding protein 3	219922_s_at	5099	657.3079	1.3873	0	0
LTF	4057	lactotransferrin	202018_s_at	5102	108.392	1.0671	0	0
LUM	4060	lumican	201744_s_at	5106	792.2246	1.3801	0	0
LYZ	4069	lysozyme	213975_s_at	5115	600.0783	1.3329	0	0
SMAD1	4086	SMAD family member 1	208015_at	5129	1097.3835	1.5117	0	0
MAN2B1	4125	mannosidase, alpha, class 2B, member 1	209166_s_at	5165	710.3344	1.4289	0	0
MATN2	4147	matrilin 2	202350_s_at	5183	254.7931	1.2579	0	0
MCAM	4162	melanoma cell adhesion molecule	209086_x_at	5200	938.0127	1.4833	0	0
MCL1	4170	myeloid cell leukemia sequence 1 (BCL2-related)	200796_s_at	5204	591.6149	1.3818	0	0
MCM2	4171	minichromosome maintenance complex component 2	202107_s_at	5205	1039.822	1.4949	0	0
MCM3	4172	minichromosome maintenance complex component 3	201555_at	5206	1224.3143	1.5365	0	0
MCM6	4175	minichromosome maintenance complex component 6	201930_at	5209	1046.6416	1.4843	0	0
MCM7	4176	minichromosome maintenance complex component 7	208795_s_at	5210	560.9269	1.3864	0	0
MDK	4192	midkine (neurite growth-promoting factor 2)	209035_at	5219	929.8276	1.4753	0	0
MEOX2	4223	mesenchyme homeobox 2	206201_s_at	5242	519.4284	1.3744	0	0
MEST	4232	mesoderm specific transcript homolog (mouse)	202016_at	5245	224.7815	1.2196	0	0
MGP	4256	matrix Gla protein	202291_s_at	5264	168.4737	1.172	0	0
CD99	4267	CD99 molecule	201028_s_at	5268	49.4932	1.1396	0	0
MMP2	4313	matrix metallopeptidase 2 (gelatinase A, 72kDa gelatinase, 72kDa type IV collagenase)	201069_at	5300	515.9024	1.3438	0	0
MMP9	4318	matrix metallopeptidase 9 (gelatinase B, 92kDa gelatinase, 92kDa type IV collagenase)	203936_s_at	5304	244.9255	1.192	0	0
MSN	4478	moesin	200600_at	5381	131.4405	1.2188	0	0
MSX1	4487	msh homeobox 1	205932_s_at	5386	947.9151	1.4639	0	0
MT1X	4501	metallothionein 1X	204326_x_at	5393	474.5906	1.3379	0	0
MT2A	4502	metallothionein 2A	212185_x_at	5394	408.9916	1.3173	0	0
MYC	4609	v-myc myelocytomatosis viral oncogene homolog (avian)	202431_s_at	5436	518.2869	1.3326	0	0
MYD88	4615	myeloid differentiation primary response gene (88)	209124_at	5439	693.1765	1.4416	0	0
MYL6	4637	myosin, light chain 6, alkali, smooth muscle and non-muscle	212082_s_at	5460	746.2669	1.4473	0	0
ATF3	467	activating transcription factor 3	202672_s_at	5485	319.3699	1.2589	0	0
SEPT2	4735	septin 2	200015_s_at	5544	462.3164	1.3744	0	0
NEDD9	4739	neural precursor cell expressed, developmentally down-regulated 9	202149_at	5547	707.3859	1.423	0	0
NFE2L2	4780	nuclear factor (erythroid-derived 2)-like 2	201146_at	5576	680.1965	1.4296	0	0
NFIL3	4783	nuclear factor, interleukin 3 regulated	203574_at	5579	1272.9334	1.5209	0	0
NFKBIA	4792	nuclear factor of kappa light polypeptide gene enhancer in B-cells inhibitor, alpha	201502_s_at	5584	1090.7016	1.4712	0	0
NID1	4811	nidogen 1	202007_at	5601	562.3874	1.3948	0	0
NMB	4828	neuromedin B	205204_at	5612	58.9285	1.1262	0	0
NME4	4833	non-metastatic cells 4, protein expressed in	212739_s_at	5617	631.8114	1.4273	0	0
NNMT	4837	nicotinamide N-methyltransferase	202237_at	5620	136.3954	1.1305	0	0
NONO	4841	non-POU domain containing, octamer-binding	200057_s_at	5623	900.8313	1.4867	0	0
NOTCH1	4851	notch 1	218902_at	5630	1178.7667	1.5401	0	0
NOTCH2	4853	notch 2	202443_x_at	5632	1030.9076	1.5037	0	0
PNP	4860	purine nucleoside phosphorylase	201695_s_at	5639	1251.8108	1.534	0	0
NRAS	4893	neuroblastoma RAS viral (v-ras) oncogene homolog	202647_s_at	5664	1229.5182	1.4944	0	0
YBX1	4904	Y box binding protein 1	208627_s_at	5672	232.3153	1.2829	0	0
ODC1	4953	ornithine decarboxylase 1	200790_at	5708	413.0357	1.331	0	0
OXTR	5021	oxytocin receptor	206825_at	5755	1047.2819	1.3557	0	0
P4HA1	5033	prolyl 4-hydroxylase, alpha polypeptide I	207543_s_at	5766	1037.0778	1.4695	0	0
P4HB	5034	prolyl 4-hydroxylase, beta polypeptide	200654_at	5767	341.2532	1.3194	0	0
PABPC3	5042	poly(A) binding protein, cytoplasmic 3	208113_x_at	5770	1290.5926	1.5308	0	0
NOX4	50507	NADPH oxidase 4	219773_at	5783	1085.3949	1.506	0	0
SERPINE1	5054	serpin peptidase inhibitor, clade E (nexin, plasminogen activator inhibitor type 1), member 1	202627_s_at	5792	478.6158	1.3207	0	0
PBX3	5090	pre-B-cell leukemia homeobox 3	204082_at	5860	879.6506	1.4689	0	0
TMED5	50999	transmembrane emp24 protein transport domain containing 5	202194_at	5875	832.5231	1.4594	0	0
DERL2	51009	Der1-like domain family, member 2	218333_at	5885	967.4175	1.4855	0	0
PPPDE1	51029	PPPDE peptidase domain containing 1	212371_at	5903	954.7323	1.4903	0	0
GMNN	51053	geminin, DNA replication inhibitor	218350_s_at	5915	532.8049	1.3736	0	0
LAP3	51056	leucine aminopeptidase 3	217933_s_at	5916	438.3062	1.338	0	0
RPS27L	51065	ribosomal protein S27-like	218007_s_at	5919	357.4415	1.3287	0	0
DERA	51071	deoxyribose-phosphate aldolase (putative)	218102_at	5925	589.3326	1.3961	0	0
SH3GLB1	51100	SH3-domain GRB2-like endophilin B1	209090_s_at	5951	755.9502	1.4458	0	0
PCNA	5111	proliferating cell nuclear antigen	201202_at	5961	435.7285	1.3473	0	0
SAR1B	51128	SAR1 homolog B (S. cerevisiae)	218254_s_at	5974	1226.0668	1.5145	0	0
CHCHD2	51142	coiled-coil-helix-coiled-coil-helix domain containing 2	217720_at	5983	1230.6668	1.5459	0	0
PCOLCE	5118	procollagen C-endopeptidase enhancer	202465_at	6012	457.4043	1.2613	0	0
WBP5	51186	WW domain binding protein 5	217975_at	6017	938.9643	1.484	0	0
CKLF	51192	chemokine-like factor	219161_s_at	6022	857.0506	1.4595	0	0
NUSAP1	51203	nucleolar and spindle associated protein 1	218039_at	6030	102.9295	1.1845	0	0
ACP6	51205	acid phosphatase 6, lysophosphatidic	218795_at	6032	724.5331	1.3709	0	0
PIPOX	51268	pipecolic acid oxidase	221605_s_at	6059	668.1563	1.3907	0	0
C1RL	51279	complement component 1, r subcomponent-like	218983_at	6068	1207.4704	1.5084	0	0
RASL12	51285	RAS-like, family 12	219167_at	6075	1284.4936	1.4815	0	0
CHCHD8	51287	coiled-coil-helix-coiled-coil-helix domain containing 8	220647_s_at	6077	1036.6401	1.5126	0	0
PCDH12	51294	protocadherin 12	219656_at	6084	1231.3123	1.5365	0	0
TNFRSF12A	51330	tumor necrosis factor receptor superfamily, member 12A	218368_s_at	6118	943.4482	1.4754	0	0
MS4A4A	51338	membrane-spanning 4-domains, subfamily A, member 4	219607_s_at	6124	667.6717	1.3042	0	0
POP5	51367	processing of precursor 5, ribonuclease P/MRP subunit (S. cerevisiae)	204839_at	6143	1245.481	1.5538	0	0
C2orf28	51374	chromosome 2 open reading frame 28	219329_s_at	6148	313.6472	1.3175	0	0
SNX7	51375	sorting nexin 7	205573_s_at	6149	1133.7256	1.5124	0	0
LIMA1	51474	LIM domain and actin binding 1	217892_s_at	6204	231.9782	1.2714	0	0
TRIAP1	51499	TP53 regulated inhibitor of apoptosis 1	218403_at	6217	870.3983	1.4743	0	0
DTL	51514	denticleless homolog (Drosophila)	218585_s_at	6227	680.9868	1.3902	0	0
PDGFA	5154	platelet-derived growth factor alpha polypeptide	205463_s_at	6235	1087.9443	1.4868	0	0
ERGIC3	51614	ERGIC and golgi 3	215257_at	6279	1084.3615	1.5148	0	0
GINS2	51659	GINS complex subunit 2 (Psf2 homolog)	221521_s_at	6302	709.0869	1.4085	0	0
LSM7	51690	LSM7 homolog, U6 small nuclear RNA associated (S. cerevisiae)	204559_s_at	6316	580.3564	1.4026	0	0
NAA38	51691	N(alpha)-acetyltransferase 38, NatC auxiliary subunit	219119_at	6317	728.0031	1.4283	0	0
SEPX1	51734	selenoprotein X, 1	217977_at	6342	1045.0246	1.5039	0	0
LUC7L3	51747	LUC7-like 3 (S. cerevisiae)	203804_s_at	6348	1213.8441	1.5454	0	0
PECAM1	5175	platelet/endothelial cell adhesion molecule	208981_at	6349	750.5089	1.431	0	0
PFN1	5216	profilin 1	200634_at	6404	457.3879	1.3666	0	0
SERPINA1	5265	serpin peptidase inhibitor, clade A (alpha-1 antiproteinase, antitrypsin), member 1	202833_s_at	6436	713.1517	1.3615	0	0
SERPINB6	5269	serpin peptidase inhibitor, clade B (ovalbumin), member 6	211474_s_at	6440	864.3063	1.4725	0	0
PLA2G2A	5320	phospholipase A2, group IIA (platelets, synovial fluid)	203649_s_at	6487	543.4125	1.1935	0	0
PLA2G5	5322	phospholipase A2, group V	206178_at	6489	1263.4908	1.4846	0	0
PLAT	5327	plasminogen activator, tissue	201860_s_at	6493	657.151	1.3957	0	0
PLOD1	5351	procollagen-lysine 1, 2-oxoglutarate 5-dioxygenase 1	200827_at	6530	1042.899	1.4889	0	0
PLOD2	5352	procollagen-lysine, 2-oxoglutarate 5-dioxygenase 2	202619_s_at	6531	255.2781	1.2644	0	0
PLP2	5355	proteolipid protein 2 (colonic epithelium-enriched)	201136_at	6533	161.3819	1.2198	0	0
PLSCR1	5359	phospholipid scramblase 1	202430_s_at	6536	454.8654	1.3577	0	0
PLTP	5360	phospholipid transfer protein	202075_s_at	6537	377.1784	1.3016	0	0
PMP2	5375	peripheral myelin protein 2	206826_at	6555	868.0078	1.4478	0	0
PMP22	5376	peripheral myelin protein 22	210139_s_at	6556	909.1433	1.4739	0	0
PMS2L1	5379	postmeiotic segregation increased 2-like 1 pseudogene	214526_x_at	6558	1117.787	1.5324	0	0
FXYD5	53827	FXYD domain containing ion transport regulator 5	218084_x_at	6565	1194.0757	1.4645	0	0
PMS2L5	5383	postmeiotic segregation increased 2-like 5	213893_x_at	6567	1245.8425	1.5388	0	0
PION	54103	pigeon homolog (Drosophila)	213142_x_at	6597	944.0052	1.4744	0	0
PODXL	5420	podocalyxin-like	201578_at	6608	773.488	1.409	0	0
TREM2	54209	triggering receptor expressed on myeloid cells 2	219725_at	6611	771.4962	1.3626	0	0
TREM1	54210	triggering receptor expressed on myeloid cells 1	219434_at	6612	939.1955	1.4141	0	0
POLD2	5425	polymerase (DNA directed), delta 2, regulatory subunit 50kDa	201115_at	6618	1049.6357	1.5155	0	0
DPM3	54344	dolichyl-phosphate mannosyltransferase polypeptide 3	219373_at	6632	771.9134	1.4168	0	0
POLR2G	5436	polymerase (RNA) II (DNA directed) polypeptide G	202306_at	6636	833.9006	1.4656	0	0
CYTL1	54360	cytokine-like 1	219837_s_at	6637	888.7369	1.441	0	0
POLR2J	5439	polymerase (RNA) II (DNA directed) polypeptide J, 13.3kDa	212782_x_at	6643	379.7804	1.3424	0	0
KCTD5	54442	potassium channel tetramerisation domain containing 5	218474_s_at	6660	1018.5822	1.5106	0	0
PON2	5445	paraoxonase 2	201876_at	6661	905.3253	1.4703	0	0
FAM64A	54478	family with sequence similarity 64, member A	221591_s_at	6681	758.7159	1.4058	0	0
TMCO1	54499	transmembrane and coiled-coil domains 1	208715_at	6691	1058.518	1.5133	0	0
RBM47	54502	RNA binding motif protein 47	218035_s_at	6694	1298.0761	1.53	0	0
CPVL	54504	carboxypeptidase, vitellogenic-like	208146_s_at	6696	484.4046	1.3399	0	0
PUS7	54517	pseudouridylate synthase 7 homolog (S. cerevisiae)	218984_at	6705	1164.5068	1.5335	0	0
POU3F2	5454	POU class 3 homeobox 2	207084_at	6718	705.9047	1.4224	0	0
DDIT4	54541	DNA-damage-inducible transcript 4	202887_s_at	6720	866.3685	1.4385	0	0
SPATA6	54558	spermatogenesis associated 6	220298_s_at	6733	1258.5012	1.5509	0	0
MXRA8	54587	matrix-remodelling associated 8	213422_s_at	6742	1266.8772	1.5331	0	0
CROT	54677	carnitine O-octanoyltransferase	204573_at	6765	286.2274	1.2843	0	0
SLC35F2	54733	solute carrier family 35, member F2	218826_at	6785	1162.6023	1.5102	0	0
LEPROT	54741	leptin receptor overlapping transcript	202377_at	6789	1098.9166	1.5114	0	0
CTSA	5476	cathepsin A	200661_at	6793	726.4411	1.426	0	0
PPIB	5479	peptidylprolyl isomerase B (cyclophilin B)	200967_at	6806	350.6016	1.3211	0	0
PPIC	5480	peptidylprolyl isomerase C (cyclophilin C)	204517_at	6813	638.1617	1.4166	0	0
GATAD2A	54815	GATA zinc finger domain containing 2A	218131_s_at	6828	1202.8235	1.5412	0	0
NCAPG2	54892	non-SMC condensin II complex, subunit G2	219588_s_at	6889	1252.0264	1.5554	0	0
YTHDF1	54915	YTH domain family, member 1	221741_s_at	6907	1160.7576	1.5219	0	0
CMTM6	54918	CKLF-like MARVEL transmembrane domain containing 6	217947_at	6909	375.0847	1.3375	0	0
HEATR2	54919	HEAT repeat containing 2	218460_at	6910	348.0307	1.3207	0	0
C12orf41	54934	chromosome 12 open reading frame 41	221821_s_at	6921	1209.2468	1.535	0	0
BANP	54971	BTG3 associated nuclear protein	219966_x_at	6951	1107.2821	1.5239	0	0
AUP1	550	ancient ubiquitous protein 1	220525_s_at	6977	1244.4858	1.5368	0	0
CCDC109B	55013	coiled-coil domain containing 109B	218802_at	6992	1171.9876	1.514	0	0
FAM70A	55026	family with sequence similarity 70, member A	219895_at	7003	395.4549	1.3288	0	0
C7orf42	55069	chromosome 7 open reading frame 42	218008_at	7035	650.4799	1.4216	0	0
TMEM45A	55076	transmembrane protein 45A	219410_at	7042	470.9347	1.3374	0	0
HEATR1	55127	HEAT repeat containing 1	218594_at	7084	1209.2227	1.5489	0	0
RBM28	55131	RNA binding motif protein 28	218593_at	7088	1079.1982	1.5239	0	0
SETD5	55209	SET domain containing 5	221806_s_at	7158	1147.5751	1.5309	0	0
FANCI	55215	Fanconi anemia, complementation group I	213007_at	7165	1060.1199	1.4973	0	0
KLHDC8A	55220	kelch domain containing 8A	219331_s_at	7170	937.482	1.455	0	0
MOBKL1B	55233	MOB1, Mps One Binder kinase activator-like 1B (yeast)	201297_s_at	7181	1286.0276	1.5434	0	0
STEAP3	55240	STEAP family member 3	218424_s_at	7188	650.2966	1.3814	0	0
PCMTD2	55251	protein-L-isoaspartate (D-aspartate) O-methyltransferase domain containing 2	212406_s_at	7197	1196.2888	1.5102	0	0
PPP4C	5531	protein phosphatase 4, catalytic subunit	208932_at	7250	810.4799	1.4588	0	0
AGPAT5	55326	1-acylglycerol-3-phosphate O-acyltransferase 5 (lysophosphatidic acid acyltransferase, epsilon)	218096_at	7267	456.5124	1.36	0	0
DRAM1	55332	DNA-damage regulated autophagy modulator 1	218627_at	7272	1099.0587	1.5012	0	0
TMEM176A	55365	transmembrane protein 176A	218345_at	7296	1161.0238	1.4672	0	0
PRCP	5547	prolylcarboxypeptidase (angiotensinase C)	201494_at	7325	345.6486	1.3051	0	0
SRGN	5552	serglycin	201858_s_at	7345	545.6945	1.321	0	0
ZCCHC8	55596	zinc finger, CCHC domain containing 8	218478_s_at	7375	804.2975	1.4678	0	0
FAM46A	55603	family with sequence similarity 46, member A	221766_s_at	7378	148.082	1.1974	0	0
RAB20	55647	RAB20, member RAS oncogene family	219622_at	7412	642.2044	1.3521	0	0
MREG	55686	melanoregulin	219648_at	7444	822.342	1.4084	0	0
ARHGEF40	55701	Rho guanine nucleotide exchange factor (GEF) 40	220326_s_at	7457	796.1345	1.4525	0	0
NECAP2	55707	NECAP endocytosis associated 2	220731_s_at	7463	857.8383	1.4703	0	0
ZNF83	55769	zinc finger protein 83	221645_s_at	7518	1247.3844	1.5475	0	0
PRR11	55771	proline rich 11	219392_x_at	7521	964.7787	1.486	0	0
ADAP2	55803	ArfGAP with dual PH domains 2	219358_s_at	7548	1287.8912	1.5131	0	0
KDM3A	55818	lysine (K)-specific demethylase 3A	212689_s_at	7558	995.7918	1.4977	0	0
GLT8D1	55830	glycosyltransferase 8 domain containing 1	218146_at	7566	1264.0973	1.5424	0	0
C9orf46	55848	chromosome 9 open reading frame 46	218992_at	7580	985.5771	1.4706	0	0
PBK	55872	PDZ binding kinase	219148_at	7598	236.1021	1.2399	0	0
ZNF395	55893	zinc finger protein 395	218149_s_at	7609	1150.0345	1.4985	0	0
ERBB2IP	55914	erbb2 interacting protein	217941_s_at	7620	940.0976	1.4855	0	0
NXT2	55916	nuclear transport factor 2-like export factor 2	209628_at	7622	1240.9821	1.5322	0	0
C20orf24	55969	chromosome 20 open reading frame 24	217835_x_at	7638	1269.6538	1.5429	0	0
GNG12	55970	guanine nucleotide binding protein (G protein), gamma 12	212294_at	7640	238.8174	1.2895	0	0
KLHL7	55975	kelch-like 7 (Drosophila)	220238_s_at	7644	918.8093	1.4576	0	0
PDGFC	56034	platelet derived growth factor C	218718_at	7657	690.3536	1.4045	0	0
C21orf62	56245	chromosome 21 open reading frame 62	220543_at	7709	399.7786	1.3449	0	0
PROS1	5627	protein S (alpha)	207808_s_at	7720	221.5088	1.2447	0	0
B2M	567	beta-2-microglobulin	201891_s_at	7791	690.9456	1.4265	0	0
ZC3HAV1	56829	zinc finger CCCH-type, antiviral 1	213051_at	7804	460.6924	1.3631	0	0
PSMA2	5683	proteasome (prosome, macropain) subunit, alpha type, 2	201316_at	7805	892.1381	1.4628	0	0
CDC42SE1	56882	CDC42 small effector 1	218157_x_at	7815	1077.7612	1.5174	0	0
C8orf4	56892	chromosome 8 open reading frame 4	218541_s_at	7822	266.9891	1.2276	0	0
OLFML3	56944	olfactomedin-like 3	218162_at	7863	844.5773	1.4409	0	0
PSMB8	5696	proteasome (prosome, macropain) subunit, beta type, 8 (large multifunctional peptidase 7)	209040_s_at	7876	395.6727	1.3191	0	0
PSMB9	5698	proteasome (prosome, macropain) subunit, beta type, 9 (large multifunctional peptidase 2)	204279_at	7883	288.7741	1.2702	0	0
CXCR7	57007	chemokine (C-X-C motif) receptor 7	212977_at	7906	761.6352	1.4259	0	0
PLSCR3	57048	phospholipid scramblase 3	218828_at	7921	1193.5614	1.5444	0	0
INTS12	57117	integrator complex subunit 12	218616_at	7958	1285.1349	1.5427	0	0
NUP107	57122	nucleoporin 107kDa	218768_at	7961	762.637	1.3206	0	0
PSME1	5720	proteasome (prosome, macropain) activator subunit 1 (PA28 alpha)	200814_at	8007	1113.7516	1.4885	0	0
ATP10D	57205	ATPase, class V, type 10D	213238_at	8008	689.3669	1.4278	0	0
PSME2	5721	proteasome (prosome, macropain) activator subunit 2 (PA28 beta)	201762_s_at	8010	875.9008	1.4452	0	0
PSPH	5723	phosphoserine phosphatase	205048_s_at	8019	1125.4373	1.4994	0	0
KIAA0485	57235	hypothetical LOC57235	214294_at	8020	1092.3976	1.4845	0	0
PTBP1	5725	polypyrimidine tract binding protein 1	202189_x_at	8023	157.272	1.239	0	0
TWF1	5756	twinfilin, actin-binding protein, homolog 1 (Drosophila)	201745_at	8096	1119.4158	1.508	0	0
TRMT5	57570	TRM5 tRNA methyltransferase 5 homolog (S. cerevisiae)	221952_x_at	8098	884.0531	1.4605	0	0
PTN	5764	pleiotrophin	208408_at	8118	453.7543	1.3455	0	0
SCUBE2	57758	signal peptide, CUB domain, EGF-like 2	219197_s_at	8146	816.8986	1.3186	0	0
GATAD1	57798	GATA zinc finger domain containing 1	208503_s_at	8154	1005.7115	1.5087	0	0
HAMP	57817	hepcidin antimicrobial peptide	220491_at	8161	1080.636	1.408	0	0
PTPN12	5782	protein tyrosine phosphatase, non-receptor type 12	202006_at	8164	998.5495	1.4984	0	0
ZNF410	57862	zinc finger protein 410	202010_s_at	8178	1267.3999	1.5367	0	0
BARD1	580	BRCA1 associated RING domain 1	205345_at	8196	703.4254	1.4228	0	0
PTPRZ1	5803	protein tyrosine phosphatase, receptor-type, Z polypeptide 1	204469_at	8200	100.6113	1.1967	0	0
PTX3	5806	pentraxin 3, long	206157_at	8202	209.6061	1.1745	0	0
ABCD3	5825	ATP-binding cassette, sub-family D (ALD), member 3	202850_at	8219	1231.8868	1.5399	0	0
PYGL	5836	phosphorylase, glycogen, liver	202990_at	8229	374.4691	1.3187	0	0
SQRDL	58472	sulfide quinone reductase-like (yeast)	217995_at	8231	959.5081	1.4378	0	0
JAM2	58494	junctional adhesion molecule 2	219213_at	8239	282.021	1.2908	0	0
FAM60A	58516	family with sequence similarity 60, member A	220147_s_at	8251	507.8894	1.3899	0	0
QARS	5859	glutaminyl-tRNA synthetase	217846_at	8260	959.7493	1.4958	0	0
RAB13	5872	RAB13, member RAS oncogene family	202252_at	8275	88.2766	1.1817	0	0
ACTA2	59	actin, alpha 2, smooth muscle, aorta	200974_at	8303	752.4198	1.3685	0	0
BCHE	590	butyrylcholinesterase	205433_at	8304	248.6697	1.2714	0	0
RAP1A	5906	RAP1A, member of RAS oncogene family	202362_at	8310	947.9627	1.4877	0	0
RARRES3	5920	retinoic acid receptor responder (tazarotene induced) 3	204070_at	8323	701.3958	1.3448	0	0
RBBP8	5932	retinoblastoma binding protein 8	203344_s_at	8339	605.8894	1.3995	0	0
RBMS1	5937	RNA binding motif, single stranded interacting protein 1	203748_x_at	8358	878.6718	1.4634	0	0
RBP1	5947	retinol binding protein 1, cellular	203423_at	8361	246.3084	1.2424	0	0
RCN1	5954	reticulocalbin 1, EF-hand calcium binding domain	201063_at	8365	384.9475	1.3276	0	0
RDX	5962	radixin	204969_s_at	8371	252.1495	1.2881	0	0
RFC4	5984	replication factor C (activator 1) 4, 37kDa	204023_at	8391	971.6912	1.4807	0	0
RGS1	5996	regulator of G-protein signaling 1	202988_s_at	8404	259.2601	1.237	0	0
RIT1	6016	Ras-like without CAAX 1	209882_at	8423	753.5856	1.3967	0	0
RNASE2	6036	ribonuclease, RNase A family, 2 (liver, eosinophil-derived neurotoxin)	206111_at	8433	848.8794	1.4176	0	0
RNASE6	6039	ribonuclease, RNase A family, k6	213566_at	8438	809.3083	1.3947	0	0
BCL6	604	B-cell CLL/lymphoma 6	203140_at	8439	924.6996	1.4581	0	0
ELOVL5	60481	ELOVL family member 5, elongation of long chain fatty acids (FEN1/Elo2, SUR4/Elo3-like, yeast)	208788_at	8450	1228.3803	1.5349	0	0
FKBP10	60681	FK506 binding protein 10, 65 kDa	219249_s_at	8484	1171.3626	1.5337	0	0
ROBO1	6091	roundabout, axon guidance receptor, homolog 1 (Drosophila)	213194_at	8491	1032.7746	1.4821	0	0
ROCK1	6093	Rho-associated, coiled-coil containing protein kinase 1	213044_at	8492	1293.1466	1.5516	0	0
RPA1	6117	replication protein A1, 70kDa	201528_at	8502	1018.3869	1.5104	0	0
RPL19	6143	ribosomal protein L19	200029_at	8524	892.8857	1.4764	0	0
RPL28	6158	ribosomal protein L28	200003_s_at	8534	1247.8838	1.5453	0	0
RPL29	6159	ribosomal protein L29	200823_x_at	8535	1178.0716	1.5366	0	0
RPLP0	6175	ribosomal protein, large, P0	201033_x_at	8548	412.6328	1.3538	0	0
RPLP2	6181	ribosomal protein, large, P2	200908_s_at	8550	1155.733	1.5249	0	0
RPN1	6184	ribophorin I	201011_at	8553	958.7637	1.4897	0	0
RPN2	6185	ribophorin II	208689_s_at	8554	171.8653	1.244	0	0
RPS2	6187	ribosomal protein S2	203107_x_at	8555	674.7173	1.4278	0	0
RPS3	6188	ribosomal protein S3	208692_at	8556	1105.7293	1.5278	0	0
RPS4Y1	6192	ribosomal protein S4, Y-linked 1	201909_at	8559	632.8971	1.4859	0	0
RPS5	6193	ribosomal protein S5	200024_at	8560	851.8383	1.4568	0	0
RPS19	6223	ribosomal protein S19	202648_at	8583	621.5781	1.416	0	0
RPS21	6227	ribosomal protein S21	214097_at	8585	337.6064	1.2974	0	0
RRM1	6240	ribonucleotide reductase M1	201476_s_at	8600	1293.3246	1.5515	0	0
RRM2	6241	ribonucleotide reductase M2	201890_at	8601	101.0628	1.1792	0	0
S100A4	6275	S100 calcium binding protein A4	203186_s_at	8620	575.3118	1.3169	0	0
S100A6	6277	S100 calcium binding protein A6	217728_at	8622	175.5848	1.2392	0	0
S100A8	6279	S100 calcium binding protein A8	202917_s_at	8624	509.1235	1.3078	0	0
S100A9	6280	S100 calcium binding protein A9	203535_at	8625	1051.0456	1.4203	0	0
S100A10	6281	S100 calcium binding protein A10	200872_at	8626	44.1322	1.1283	0	0
S100A11	6282	S100 calcium binding protein A11	200660_at	8627	276.6031	1.2616	0	0
SALL1	6299	sal-like 1 (Drosophila)	206893_at	8640	995.4422	1.5039	0	0
SAT1	6303	spermidine/spermine N1-acetyltransferase 1	203455_s_at	8644	391.7588	1.3109	0	0
SCP2	6342	sterol carrier protein 2	201339_s_at	8678	821.8333	1.464	0	0
CCL2	6347	chemokine (C-C motif) ligand 2	216598_s_at	8682	619.2112	1.4521	0	0
BCAN	63827	brevican	219107_at	8710	823.2399	1.4195	0	0
SDCBP	6386	syndecan binding protein (syntenin)	200958_s_at	8713	1175.5147	1.517	0	0
FAM111A	63901	family with sequence similarity 111, member A	218248_at	8731	366.3014	1.3346	0	0
SEC13	6396	SEC13 homolog (S. cerevisiae)	207707_s_at	8754	862.3915	1.4683	0	0
SAMSN1	64092	SAM domain, SH3 domain and nuclear localization signals 1	220330_s_at	8791	1112.8411	1.4606	0	0
BLM	641	Bloom syndrome, RecQ helicase-like	205733_at	8794	582.3355	1.3932	0	0
RRAGC	64121	Ras-related GTP binding C	218088_s_at	8806	1285.6768	1.5387	0	0
ELTD1	64123	EGF, latrophilin and seven transmembrane domain containing 1	219134_at	8808	479.6535	1.3626	0	0
NCAPG	64151	non-SMC condensin I complex, subunit G	218662_s_at	8820	1285.5238	1.5464	0	0
ERAP2	64167	endoplasmic reticulum aminopeptidase 2	219759_at	8822	1288.228	1.4984	0	0
MS4A6A	64231	membrane-spanning 4-domains, subfamily A, member 6A	219666_at	8847	179.1538	1.2108	0	0
SFRP4	6424	secreted frizzled-related protein 4	204051_s_at	8850	1093.4937	1.4361	0	0
ARAP3	64411	ArfGAP with RhoGAP domain, ankyrin repeat and PH domain 3	218950_at	8901	431.3391	1.3387	0	0
TMEM168	64418	transmembrane protein 168	218962_s_at	8904	793.8149	1.4615	0	0
MT1P2	645745	metallothionein 1 pseudogene 2	211456_x_at	8938	1150.0645	1.4964	0	0
SHC1	6464	SHC (Src homology 2 domain containing) transforming protein 1	201469_s_at	8953	1015.9437	1.4719	0	0
SHOX2	6474	short stature homeobox 2	208443_x_at	8973	1208.2104	1.5286	0	0
MFSD1	64747	major facilitator superfamily domain containing 1	218109_s_at	8976	698.2325	1.4124	0	0
PARP12	64761	poly (ADP-ribose) polymerase family, member 12	218543_s_at	8985	1187.7698	1.5272	0	0
CREB3L2	64764	cAMP responsive element binding protein 3-like 2	212345_s_at	8988	708.6547	1.4324	0	0
FNDC3B	64778	fibronectin type III domain containing 3B	218618_s_at	8997	306.0455	1.2905	0	0
NT5DC2	64943	5'-nucleotidase domain containing 2	218051_s_at	9060	1035.6308	1.5069	0	0
SLC16A1	6566	solute carrier family 16, member 1 (monocarboxylic acid transporter 1)	202234_s_at	9174	499.4163	1.3745	0	0
SNAI2	6591	snail homolog 2 (Drosophila)	213139_at	9199	1161.4052	1.4888	0	0
SMARCE1	6605	SWI/SNF related, matrix associated, actin dependent regulator of chromatin, subfamily e, member 1	211988_at	9231	1014.1501	1.4974	0	0
SNRPB	6628	small nuclear ribonucleoprotein polypeptides B and B1	208821_at	9254	1206.6064	1.519	0	0
SNRPD3	6634	small nuclear ribonucleoprotein D3 polypeptide 18kDa	202567_at	9260	1175.6991	1.5249	0	0
SNRPE	6635	small nuclear ribonucleoprotein polypeptide E	203316_s_at	9261	975.8147	1.3998	0	0
SNRPF	6636	small nuclear ribonucleoprotein polypeptide F	203832_at	9262	1025.5768	1.4941	0	0
SNRPG	6637	small nuclear ribonucleoprotein polypeptide G	205644_s_at	9263	398.7915	1.3469	0	0
SOD2	6648	superoxide dismutase 2, mitochondrial	215078_at	9273	270.8939	1.2334	0	0
SOX2	6657	SRY (sex determining region Y)-box 2	213721_at	9283	291.2721	1.3118	0	0
SOX4	6659	SRY (sex determining region Y)-box 4	201416_at	9285	389.1916	1.3132	0	0
SOX9	6662	SRY (sex determining region Y)-box 9	202935_s_at	9288	233.3293	1.2708	0	0
SOX11	6664	SRY (sex determining region Y)-box 11	204913_s_at	9290	490.9501	1.3318	0	0
SPARC	6678	secreted protein, acidic, cysteine-rich (osteonectin)	200665_s_at	9303	74.344	1.1652	0	0
SPP1	6696	secreted phosphoprotein 1	209875_s_at	9316	91.6865	1.1886	0	0
SRI	6717	sorcin	208920_at	9333	752.6613	1.4339	0	0
TROVE2	6738	TROVE domain family, member 2	207520_at	9351	966.2058	1.5021	0	0
SSFA2	6744	sperm specific antigen 2	202506_at	9354	724.1762	1.4391	0	0
SSR1	6745	signal sequence receptor, alpha	200889_s_at	9355	639.4663	1.4175	0	0
SSR2	6746	signal sequence receptor, beta (translocon-associated protein beta)	200652_at	9356	707.6871	1.4322	0	0
SSR4	6748	signal sequence receptor, delta (translocon-associated protein delta)	201004_at	9358	749.1516	1.4504	0	0
ST5	6764	suppression of tumorigenicity 5	202440_s_at	9372	978.4208	1.492	0	0
ZFP36L1	677	zinc finger protein 36, C3H type-like 1	211962_s_at	9376	926.642	1.4581	0	0
STAT3	6774	signal transducer and activator of transcription 3 (acute-phase response factor)	208991_at	9380	476.962	1.3735	0	0
ZFP36L2	678	zinc finger protein 36, C3H type-like 2	201367_s_at	9386	231.2839	1.267	0	0
AURKA	6790	aurora kinase A	204092_s_at	9396	1037.3366	1.5051	0	0
SYPL1	6856	synaptophysin-like 1	201259_s_at	9438	966.5174	1.47	0	0
TAGLN	6876	transgelin	205547_s_at	9456	482.6721	1.2998	0	0
TAP1	6890	transporter 1, ATP-binding cassette, sub-family B (MDR/TAP)	202307_s_at	9470	394.7783	1.3187	0	0
TCEA1	6917	transcription elongation factor A (SII), 1	216241_s_at	9493	929.7861	1.4792	0	0
TCF12	6938	transcription factor 12	208986_at	9507	215.3567	1.2735	0	0
BTG1	694	B-cell translocation gene 1, anti-proliferative	200920_s_at	9509	463.8529	1.3491	0	0
DYNLT1	6993	dynein, light chain, Tctex-type 1	201999_s_at	9529	185.8947	1.2575	0	0
TEAD1	7003	TEA domain family member 1 (SV40 transcriptional enhancer factor)	214600_at	9534	1229.8773	1.5351	0	0
TMBIM6	7009	transmembrane BAX inhibitor motif containing 6	200803_s_at	9540	1099.7459	1.5213	0	0
BUB1B	701	budding uninhibited by benzimidazoles 1 homolog beta (yeast)	203755_at	9541	1209.2621	1.5242	0	0
TFPI	7035	tissue factor pathway inhibitor (lipoprotein-associated coagulation inhibitor)	209676_at	9563	639.034	1.3886	0	0
TGFB1I1	7041	transforming growth factor beta 1 induced transcript 1	209651_at	9569	193.4434	1.243	0	0
LEFTY2	7044	left-right determination factor 2	206012_at	9572	747.9168	1.3617	0	0
TGFBI	7045	transforming growth factor, beta-induced, 68kDa	201506_at	9573	33.1354	1.0952	0	0
TGIF1	7050	TGFB-induced factor homeobox 1	203313_s_at	9579	775.1839	1.4543	0	0
TSPO	706	translocator protein (18kDa)	202096_s_at	9588	597.7781	1.394	0	0
TIMP1	7076	TIMP metallopeptidase inhibitor 1	201666_at	9601	30.8894	1.12	0	0
TIMP4	7079	TIMP metallopeptidase inhibitor 4	206243_at	9604	89.0774	1.1465	0	0
TLR2	7097	toll-like receptor 2	204924_at	9621	1119.2889	1.4643	0	0
SERPING1	710	serpin peptidase inhibitor, clade G (C1 inhibitor), member 1	200986_at	9625	596.7549	1.3464	0	0
TSPAN6	7105	tetraspanin 6	209108_at	9631	213.5008	1.2731	0	0
TMOD1	7111	tropomodulin 1	203661_s_at	9638	1257.6117	1.4951	0	0
C1QA	712	complement component 1, q subcomponent, A chain	218232_at	9641	231.4491	1.2224	0	0
CLDN5	7122	claudin 5	204482_at	9642	1066.2042	1.4686	0	0
C1QB	713	complement component 1, q subcomponent, B chain	202953_at	9649	256.0431	1.2372	0	0
TNFAIP6	7130	tumor necrosis factor, alpha-induced protein 6	206025_s_at	9650	432.9536	1.3261	0	0
TNFRSF1A	7132	tumor necrosis factor receptor superfamily, member 1A	207643_s_at	9651	440.1803	1.3401	0	0
C1R	715	complement component 1, r subcomponent	212067_s_at	9665	136.7812	1.1744	0	0
TOP1	7150	topoisomerase (DNA) I	208900_s_at	9666	1292.0928	1.5523	0	0
TOP2A	7153	topoisomerase (DNA) II alpha 170kDa	201291_s_at	9667	143.1596	1.2059	0	0
C1S	716	complement component 1, s subcomponent	208747_s_at	9673	293.2234	1.2257	0	0
TPM4	7171	tropomyosin 4	209344_at	9685	1003.6676	1.472	0	0
C3	718	complement component 3	217767_at	9693	277.6753	1.2445	0	0
TRIP6	7205	thyroid hormone receptor interactor 6	209129_at	9709	712.95	1.4332	0	0
C5AR1	728	complement component 5a receptor 1	220088_at	9750	1177.019	1.4743	0	0
TYMS	7298	thymidylate synthetase	202589_at	9780	270.197	1.2627	0	0
TYROBP	7305	TYRO protein tyrosine kinase binding protein	204122_at	9790	442.4798	1.3104	0	0
UBE2E1	7324	ubiquitin-conjugating enzyme E2E 1 (UBC4/5 homolog, yeast)	212519_at	9806	1178.0175	1.5256	0	0
UCP2	7351	uncoupling protein 2 (mitochondrial, proton carrier)	208997_s_at	9826	869.2377	1.4338	0	0
UPP1	7378	uridine phosphorylase 1	203234_at	9845	623.4146	1.3819	0	0
VCAM1	7412	vascular cell adhesion molecule 1	203868_s_at	9870	252.2261	1.2535	0	0
VCL	7414	vinculin	200930_s_at	9871	904.1608	1.4731	0	0
VEGFA	7422	vascular endothelial growth factor A	210512_s_at	9877	64.4032	1.1363	0	0
VIM	7431	vimentin	201426_s_at	9884	63.44	1.1612	0	0
VWF	7450	von Willebrand factor	202112_at	9898	549.8708	1.371	0	0
WEE1	7465	WEE1 homolog (S. pombe)	212533_at	9907	338.4227	1.3195	0	0
WNT5A	7474	wingless-type MMTV integration site family, member 5A	205990_s_at	9915	955.4812	1.4663	0	0
YES1	7525	v-yes-1 Yamaguchi sarcoma viral oncogene homolog 1	202932_at	9942	829.1188	1.4749	0	0
ZFP36	7538	zinc finger protein 36, C3H type, homolog (mouse)	201531_at	9951	557.4399	1.3466	0	0
PTTG1IP	754	pituitary tumor-transforming 1 interacting protein	200677_at	9953	286.3179	1.3036	0	0
ZIC1	7545	Zic family member 1 (odd-paired homolog, Drosophila)	206373_at	9958	135.9732	1.2047	0	0
CA2	760	carbonic anhydrase II	209301_at	9985	1049.8029	1.4778	0	0
ZNF146	7705	zinc finger protein 146	200050_at	10019	1168.3177	1.5337	0	0
CA12	771	carbonic anhydrase XII	203963_at	10023	271.7937	1.2311	0	0
VEZF1	7716	vascular endothelial zinc finger 1	202171_at	10027	752.0211	1.4582	0	0
ZNF217	7764	zinc finger protein 217	203739_at	10056	1111.9758	1.5168	0	0
ZYX	7791	zyxin	200808_s_at	10074	529.0098	1.3821	0	0
DDR1	780	discoidin domain receptor tyrosine kinase 1	1007_s_at	10077	185.0826	1.2443	0	0
LAPTM5	7805	lysosomal protein transmembrane 5	201720_s_at	10081	253.0663	1.2397	0	0
PXDN	7837	peroxidasin homolog (Drosophila)	212012_at	10090	297.9968	1.2751	0	0
CXCR4	7852	chemokine (C-X-C motif) receptor 4	209201_x_at	10100	366.8226	1.3047	0	0
C7orf49	78996	chromosome 7 open reading frame 49	220949_s_at	10123	1069.4352	1.5172	0	0
CAD	790	carbamoyl-phosphate synthetase 2, aspartate transcarbamylase, and dihydroorotase	202715_at	10127	1171.0185	1.5348	0	0
VKORC1	79001	vitamin K epoxide reductase complex, subunit 1	217949_s_at	10129	976.0924	1.4692	0	0
METRN	79006	meteorin, glial cell differentiation regulator	219051_x_at	10133	964.9829	1.4868	0	0
NUP37	79023	nucleoporin 37kDa	218622_at	10143	536.901	1.3883	0	0
TSEN34	79042	tRNA splicing endonuclease 34 homolog (S. cerevisiae)	218132_s_at	10156	785.4583	1.4607	0	0
ALG8	79053	asparagine-linked glycosylation 8, alpha-1,3-glucosyltransferase homolog (S. cerevisiae)	203545_at	10161	1201.1713	1.5435	0	0
DEK	7913	DEK oncogene	200934_at	10197	1106.8804	1.51	0	0
CRELD2	79174	cysteine-rich with EGF-like domains 2	218358_at	10233	676.5301	1.4139	0	0
BAT1	7919	HLA-B associated transcript 1	200041_s_at	10243	1250.3278	1.5534	0	0
ACSS3	79611	acyl-CoA synthetase short-chain family member 3	219616_at	10306	830.8685	1.4348	0	0
C1orf54	79630	chromosome 1 open reading frame 54	219506_at	10319	526.2607	1.3659	0	0
ARSJ	79642	arylsulfatase family, member J	219973_at	10329	1126.304	1.46	0	0
DHX40	79665	DEAH (Asp-Glu-Ala-His) box polypeptide 40	218277_s_at	10349	609.5915	1.4032	0	0
MLF1IP	79682	MLF1 interacting protein	218883_s_at	10363	287.2372	1.2654	0	0
GAL3ST4	79690	galactose-3-O-sulfotransferase 4	219815_at	10369	1159.4458	1.5306	0	0
PRKRIP1	79706	PRKR interacting protein 1 (IL11 inducible)	218378_s_at	10381	1086.8986	1.5237	0	0
MORC4	79710	MORC family CW-type zinc finger 4	219038_at	10384	1267.3673	1.5531	0	0
SHFM1	7979	split hand/foot malformation (ectrodactyly) type 1	202276_at	10449	467.4056	1.3623	0	0
FAM57A	79850	family with sequence similarity 57, member A	218898_at	10502	1294.4022	1.5505	0	0
LPCAT1	79888	lysophosphatidylcholine acyltransferase 1	201818_at	10534	681.2613	1.4221	0	0
CYBRD1	79901	cytochrome b reductase 1	217889_s_at	10545	823.8316	1.4557	0	0
WLS	79971	wntless homolog (Drosophila)	221958_s_at	10596	524.6214	1.3734	0	0
CALD1	800	caldesmon 1	201615_x_at	10612	425.146	1.3457	0	0
C13orf18	80183	chromosome 13 open reading frame 18	219471_at	10700	1108.315	1.5011	0	0
RUFY1	80230	RUN and FYVE domain containing 1	218243_at	10732	1013.9768	1.5058	0	0
WDR26	80232	WD repeat domain 26	218107_at	10734	1064.4719	1.5053	0	0
CDK5RAP3	80279	CDK5 regulatory subunit associated protein 3	218740_s_at	10749	1198.35	1.5384	0	0
CDK2AP1	8099	cyclin-dependent kinase 2 associated protein 1	201938_at	10844	986.4475	1.4919	0	0
SLC2A10	81031	solute carrier family 2 (facilitated glucose transporter), member 10	221024_s_at	10852	558.6669	1.3926	0	0
CALR	811	calreticulin	200935_at	10857	1265.0636	1.5509	0	0
CALU	813	calumenin	200755_s_at	10866	538.2488	1.3854	0	0
RND2	8153	Rho family GTPase 2	213467_at	10879	1256.013	1.5311	0	0
TMX1	81542	thioredoxin-related transmembrane protein 1	208097_s_at	10883	455.3936	1.367	0	0
VOPP1	81552	vesicular, overexpressed in cancer, prosurvival protein 1	208091_s_at	10889	775.7729	1.2943	0	0
TXNDC5	81567	thioredoxin domain containing 5 (endoplasmic reticulum)	221253_s_at	10899	698.0734	1.4128	0	0
SPRY4	81848	sprouty homolog 4 (Drosophila)	220983_s_at	10953	600.7131	1.3586	0	0
CANX	821	calnexin	200068_s_at	10988	1048.0578	1.5068	0	0
CAPG	822	capping protein (actin filament), gelsolin-like	201850_at	10991	810.0837	1.4261	0	0
CAPN2	824	calpain 2, (m/II) large subunit	208683_at	11002	626.7283	1.4204	0	0
SMC1A	8243	structural maintenance of chromosomes 1A	201589_at	11005	1119.8787	1.5334	0	0
CAST	831	calpastatin	207467_x_at	11030	941.0434	1.4735	0	0
FZD7	8324	frizzled homolog 7 (Drosophila)	203705_s_at	11041	636.528	1.3836	0	0
HIST1H2AC	8334	histone cluster 1, H2ac	215071_s_at	11051	916.0995	1.4028	0	0
HIST1H4C	8364	histone cluster 1, H4c	205967_at	11108	1249.3378	1.5009	0	0
SRPX	8406	sushi-repeat-containing protein, X-linked	204955_at	11157	27.1107	1.0691	0	0
MAGT1	84061	magnesium transporter 1	210596_at	11159	931.7852	1.4835	0	0
TAGLN2	8407	transgelin 2	200916_at	11161	146.2986	1.2268	0	0
IQCG	84223	IQ motif containing G	221185_s_at	11187	1222.8094	1.4883	0	0
BBOX1	8424	butyrobetaine (gamma), 2-oxoglutarate dioxygenase (gamma-butyrobetaine hydroxylase) 1	205363_at	11188	736.4768	1.4056	0	0
TPST1	8460	tyrosylprotein sulfotransferase 1	204140_at	11240	362.9876	1.3327	0	0
TUBB6	84617	tubulin, beta 6	209191_at	11242	101.1765	1.1794	0	0
PSRC1	84722	proline/serine-rich coiled-coil 1	201896_s_at	11259	446.2049	1.3512	0	0
UNC119B	84747	unc-119 homolog B (C. elegans)	202365_at	11263	807.3076	1.4568	0	0
OFD1	8481	oral-facial-digital syndrome 1	203569_s_at	11276	1146.9276	1.5194	0	0
HAT1	8520	histone acetyltransferase 1	203138_at	11333	761.4634	1.4465	0	0
CSDA	8531	cold shock domain protein A	201160_s_at	11344	410.4477	1.3184	0	0
CAV1	857	caveolin 1, caveolae protein, 22kDa	203065_s_at	11397	153.7608	1.1773	0	0
CAV2	858	caveolin 2	203323_at	11406	716.9553	1.3697	0	0
ACTL6A	86	actin-like 6A	202666_s_at	11411	617.8031	1.4141	0	0
RFXANK	8625	regulatory factor X-associated ankyrin-containing protein	202758_s_at	11435	906.9433	1.4816	0	0
RNASET2	8635	ribonuclease T2	217983_s_at	11444	1047.6528	1.4487	0	0
DCHS1	8642	dachsous 1 (Drosophila)	218892_at	11449	1001.61	1.4932	0	0
CBFB	865	core-binding factor, beta subunit	202370_s_at	11457	887.7476	1.479	0	0
EIF3B	8662	eukaryotic translation initiation factor 3, subunit B	203462_x_at	11468	1136.7816	1.5262	0	0
EIF3G	8666	eukaryotic translation initiation factor 3, subunit G	208887_at	11471	762.3533	1.4403	0	0
VAMP8	8673	vesicle-associated membrane protein 8 (endobrevin)	202546_at	11478	642.3324	1.3582	0	0
ACTN1	87	actinin, alpha 1	208636_at	11497	1071.8988	1.4741	0	0
SERPINH1	871	serpin peptidase inhibitor, clade H (heat shock protein 47), member 1, (collagen binding protein 1)	207714_s_at	11505	310.7178	1.304	0	0
ABCC3	8714	ATP-binding cassette, sub-family C (CFTR/MRP), member 3	208161_s_at	11509	557.2748	1.3323	0	0
ADAM9	8754	ADAM metallopeptidase domain 9	202381_at	11543	202.9499	1.246	0	0
CD164	8763	CD164 molecule, sialomucin	208405_s_at	11547	1078.7407	1.5029	0	0
TNFRSF10B	8795	tumor necrosis factor receptor superfamily, member 10b	209294_x_at	11568	964.8563	1.4856	0	0
TRIM24	8805	tripartite motif-containing 24	204390_at	11578	878.1768	1.4494	0	0
BANF1	8815	barrier to autointegration factor 1	210125_s_at	11587	1161.4339	1.5226	0	0
IQGAP1	8826	IQ motif containing GTPase activating protein 1	200791_s_at	11597	343.8364	1.3213	0	0
SOCS2	8835	suppressor of cytokine signaling 2	203372_s_at	11604	1101.6665	1.3951	0	0
PROM1	8842	prominin 1	204304_s_at	11611	1164.4519	1.4072	0	0
FCGBP	8857	Fc fragment of IgG binding protein	203240_at	11624	10.6243	1.0576	0	0
CPNE3	8895	copine III	202118_s_at	11657	662.9206	1.4232	0	0
BUD31	8896	BUD31 homolog (S. cerevisiae)	205690_s_at	11658	583.5497	1.3949	0	0
CCNB1	891	cyclin B1	214710_s_at	11670	580.5209	1.3777	0	0
RAB7L1	8934	RAB7, member RAS oncogene family-like 1	218699_at	11687	1160.3968	1.5115	0	0
CCND2	894	cyclin D2	200951_s_at	11692	1078.7784	1.4896	0	0
NAV2	89797	neuron navigator 2	218330_s_at	11709	712.8662	1.4062	0	0
PLOD3	8985	procollagen-lysine, 2-oxoglutarate 5-dioxygenase 3	202185_at	11712	192.6244	1.2489	0	0
ATP6V0E1	8992	ATPase, H+ transporting, lysosomal 9kDa, V0 subunit e1	200096_s_at	11724	452.7455	1.3546	0	0
SEMA5A	9037	sema domain, seven thrombospondin repeats (type 1 and type 1-like), transmembrane domain (TM) and short cytoplasmic domain, (semaphorin) 5A	205405_at	11771	630.8856	1.3819	0	0
IFT20	90410	intraflagellar transport 20 homolog (Chlamydomonas)	210312_s_at	11777	1295.7732	1.562	0	0
PRC1	9055	protein regulator of cytokinesis 1	218009_s_at	11795	603.0467	1.3751	0	0
SLC7A7	9056	solute carrier family 7 (cationic amino acid transporter, y+ system), member 7	204588_s_at	11796	911.8861	1.4471	0	0
CCT6A	908	chaperonin containing TCP1, subunit 6A (zeta 1)	201326_at	11814	1288.3574	1.4367	0	0
NMI	9111	N-myc (and STAT) interactor	203964_at	11848	644.1731	1.4045	0	0
SLC16A4	9122	solute carrier family 16, member 4 (monocarboxylic acid transporter 5)	205234_at	11859	1259.4378	1.5315	0	0
PDLIM1	9124	PDZ and LIM domain 1	208690_s_at	11861	658.5496	1.4037	0	0
CCNB2	9133	cyclin B2	202705_at	11876	354.8467	1.285	0	0
ZBED1	9189	zinc finger, BED-type containing 1	203043_at	11940	843.115	1.4645	0	0
PTTG1	9232	pituitary tumor-transforming 1	203554_x_at	11985	180.2226	1.22	0	0
UBE2L6	9246	ubiquitin-conjugating enzyme E2L 6	201649_at	11997	1150.1665	1.5182	0	0
DHRS3	9249	dehydrogenase/reductase (SDR family) member 3	202481_at	12002	945.1725	1.3922	0	0
G6PC3	92579	glucose 6 phosphatase, catalytic, 3	221759_at	12010	983.9512	1.4936	0	0
STK17A	9263	serine/threonine kinase 17a	202693_s_at	12018	689.0289	1.3977	0	0
FAM114A1	92689	family with sequence similarity 114, member A1	213455_at	12022	538.4411	1.3652	0	0
COPB2	9276	coatomer protein complex, subunit beta 2 (beta prime)	201098_at	12028	1087.8361	1.5192	0	0
CD9	928	CD9 molecule	201005_at	12031	184.1075	1.2517	0	0
GPR56	9289	G protein-coupled receptor 56	206582_s_at	12040	505.3742	1.3768	0	0
CD14	929	CD14 molecule	201743_at	12041	337.9854	1.2649	0	0
CD163	9332	CD163 molecule	203645_s_at	12078	77.7375	1.1188	0	0
RAB9A	9367	RAB9A, member RAS oncogene family	221808_at	12112	991.6135	1.4922	0	0
ARHGEF6	9459	Rac/Cdc42 guanine nucleotide exchange factor (GEF) 6	209539_at	12194	280.6798	1.3027	0	0
EIF4E2	9470	eukaryotic translation initiation factor 4E family member 2	209393_s_at	12205	728.5984	1.448	0	0
LITAF	9516	lipopolysaccharide-induced TNF factor	200704_at	12240	938.6048	1.4847	0	0
GMFG	9535	glia maturation factor, gamma	204220_at	12259	650.3784	1.3857	0	0
TP53I3	9540	tumor protein p53 inducible protein 3	210609_s_at	12264	965.1078	1.491	0	0
RBM39	9584	RNA binding motif protein 39	207941_s_at	12299	986.1893	1.4962	0	0
PRDX6	9588	peroxiredoxin 6	200844_s_at	12303	998.403	1.4874	0	0
IER2	9592	immediate early response 2	202081_at	12307	978.9673	1.4735	0	0
CD44	960	CD44 molecule (Indian blood group)	204489_s_at	12310	72.0481	1.1598	0	0
PDIA4	9601	protein disulfide isomerase family A, member 4	208658_at	12312	359.7349	1.3289	0	0
SNCAIP	9627	synuclein, alpha interacting protein	219511_s_at	12330	624.7796	1.3659	0	0
CD53	963	CD53 molecule	203416_at	12333	1164.7345	1.4584	0	0
CD58	965	CD58 molecule	205173_x_at	12352	1013.627	1.4883	0	0
ZNF432	9668	zinc finger protein 432	219848_s_at	12369	1259.7016	1.5435	0	0
CD63	967	CD63 molecule	200663_at	12371	251.4904	1.2873	0	0
SDC3	9672	syndecan 3	202898_at	12374	1208.7086	1.5117	0	0
VGLL4	9686	vestigial like 4 (Drosophila)	212399_s_at	12388	452.8382	1.3639	0	0
BZW1	9689	basic leucine zipper and W2 domains 1	200777_s_at	12391	1181.0353	1.5333	0	0
CD74	972	CD74 molecule, major histocompatibility complex, class II invariant chain	209619_at	12422	245.4538	1.2387	0	0
LAPTM4A	9741	lysosomal protein transmembrane 4 alpha	200673_at	12445	818.0126	1.4557	0	0
CD81	975	CD81 molecule	200675_at	12454	1009.6354	1.4909	0	0
MLEC	9761	malectin	200616_s_at	12466	943.0842	1.4825	0	0
KIAA0101	9768	KIAA0101	202503_s_at	12472	290.6537	1.2708	0	0
RASSF2	9770	Ras association (RalGDS/AF-6) domain family member 2	203185_at	12474	472.5284	1.3548	0	0
EIF4A3	9775	eukaryotic translation initiation factor 4A3	201303_at	12478	1192.7016	1.5271	0	0
DLGAP5	9787	discs, large (Drosophila) homolog-associated protein 5	203764_at	12491	673.59	1.4008	0	0
CDK1	983	cyclin-dependent kinase 1	203213_at	12528	858.8253	1.4314	0	0
MELK	9833	maternal embryonic leucine zipper kinase	204825_at	12532	758.3548	1.4377	0	0
GINS1	9837	GINS complex subunit 1 (Psf1 homolog)	206102_at	12535	548.0602	1.3624	0	0
MRC2	9902	mannose receptor, C type 2	209280_at	12595	644.3005	1.4113	0	0
CDC20	991	cell division cycle 20 homolog (S. cerevisiae)	202870_s_at	12602	556.6579	1.3851	0	0
PAN2	9924	PAN2 poly(A) specific ribonuclease subunit homolog (S. cerevisiae)	203117_s_at	12616	1285.2315	1.5443	0	0
MAFB	9935	v-maf musculoaponeurotic fibrosarcoma oncogene homolog B (avian)	218559_s_at	12626	619.4107	1.311	0	0
CD302	9936	CD302 molecule	203799_at	12627	1024.3865	1.4714	0	0
CDC25B	994	cell division cycle 25 homolog B (S. pombe)	201853_s_at	12631	550.2552	1.3517	0	0
HS3ST3A1	9955	heparan sulfate (glucosamine) 3-O-sulfotransferase 3A1	219985_at	12644	1165.6382	1.4634	0	0
USP3	9960	ubiquitin specific peptidase 3	221654_s_at	12649	817.5173	1.4679	0	0
CLEC2B	9976	C-type lectin domain family 2, member B	209732_at	12662	520.8021	1.2593	0	0
THOC1	9984	THO complex 1	204064_at	12667	1165.563	1.5355	0	0
PPP4R1	9989	protein phosphatase 4, regulatory subunit 1	201594_s_at	12672	787.2259	1.4636	0	0
CDH5	1003	cadherin 5, type 2 (vascular endothelium)	204677_at	84	1310.9116	1.504	1e-04	0
LHFPL2	10184	lipoma HMGIC fusion partner-like 2	212658_at	217	1305.062	1.5208	1e-04	0
SPON2	10417	spondin 2, extracellular matrix protein	218638_s_at	418	1304.2938	1.5079	1e-04	0
IFITM2	10581	interferon induced transmembrane protein 2 (1-8D)	201315_x_at	566	1333.4634	1.5345	1e-04	0
KDELR1	10945	KDEL (Lys-Asp-Glu-Leu) endoplasmic reticulum protein retention receptor 1	200922_at	836	1413.3303	1.5679	1e-04	0
FERMT2	10979	fermitin family member 2	209209_s_at	864	1354.4411	1.5389	1e-04	0
SLC27A3	11000	solute carrier family 27 (fatty acid transporter), member 3	222217_s_at	879	1322.4778	1.5616	1e-04	0
KIF2C	11004	kinesin family member 2C	209408_at	881	1340.5197	1.5499	1e-04	0
BAZ1A	11177	bromodomain adjacent to zinc finger domain, 1A	217985_s_at	1028	1414.5668	1.5655	1e-04	0
TEX261	113419	testis expressed 261	212083_at	1159	1306.7468	1.5604	1e-04	0
MARCH3	115123	membrane-associated ring finger (C3HC4) 3	213256_at	1204	1307.2067	1.5389	1e-04	0
CLNS1A	1207	chloride channel, nucleotide-sensitive, 1A	209143_s_at	1271	1437.3541	1.5743	1e-04	0
COL1A1	1277	collagen, type I, alpha 1	202310_s_at	1328	1402.2852	1.4645	1e-04	0
COL6A2	1292	collagen, type VI, alpha 2	209156_s_at	1348	1316.4203	1.4621	1e-04	0
PRRC1	133619	proline-rich coiled-coil 1	221734_at	1389	1374.4539	1.5633	1e-04	0
CRYZ	1429	crystallin, zeta (quinone reductase)	202950_at	1493	1427.1211	1.5974	1e-04	0
DAP	1611	death-associated protein	201095_at	1698	1312.9356	1.5479	1e-04	0
EEF1G	1937	eukaryotic translation elongation factor 1 gamma	200689_x_at	1940	1350.1799	1.561	1e-04	0
ELF1	1997	E74-like factor 1 (ets domain transcription factor)	212418_at	1994	1306.0159	1.5491	1e-04	0
TXLNA	200081	taxilin alpha	212300_at	2002	1413.272	1.5719	1e-04	0
ELN	2006	elastin	212670_at	2012	1435.1731	1.572	1e-04	0
AK2	204	adenylate kinase 2	205996_s_at	2059	1315.1607	1.5535	1e-04	0
FBN1	2200	fibrillin 1	202765_s_at	2196	1421.6804	1.536	1e-04	0
COPZ1	22818	coatomer protein complex, subunit zeta 1	217726_at	2299	1406.9075	1.5713	1e-04	0
RHOBTB3	22836	Rho-related BTB domain containing 3	202975_s_at	2313	1363.7002	1.5571	1e-04	0
KIAA0907	22889	KIAA0907	202220_at	2361	1384.0924	1.5757	1e-04	0
NCOA6	23054	nuclear receptor coactivator 6	208979_at	2490	1421.828	1.5678	1e-04	0
TMEM194A	23306	transmembrane protein 194A	212619_at	2708	1380.9688	1.5649	1e-04	0
MAFF	23764	v-maf musculoaponeurotic fibrosarcoma oncogene homolog F (avian)	205193_at	2998	1318.3302	1.5577	1e-04	0
GALNT2	2590	UDP-N-acetyl-alpha-D-galactosamine:polypeptide N-acetylgalactosaminyltransferase 2 (GalNAc-T2)	217787_s_at	3213	1317.112	1.5297	1e-04	0
POT1	25913	protection of telomeres 1 homolog (S. pombe)	204353_s_at	3221	1396.7434	1.5673	1e-04	0
NOL11	25926	nucleolar protein 11	221970_s_at	3230	1406.6296	1.5779	1e-04	0
SERBP1	26135	SERPINE1 mRNA binding protein 1	209669_s_at	3347	1359.0788	1.5712	1e-04	0
HBP1	26959	HMG-box transcription factor 1	207361_at	3553	1310.34	1.5494	1e-04	0
PABPC1	26986	poly(A) binding protein, cytoplasmic 1	215157_x_at	3559	1329.5309	1.5534	1e-04	0
SND1	27044	staphylococcal nuclease and tudor domain containing 1	201622_at	3592	1356.5709	1.5671	1e-04	0
GPC1	2817	glypican 1	202755_s_at	3809	1413.578	1.5413	1e-04	0
TMSB15B	286527	thymosin beta 15B	214051_at	3900	1388.7576	1.5484	1e-04	0
ORMDL2	29095	ORM1-like 2 (S. cerevisiae)	218556_at	4009	1404.694	1.5614	1e-04	0
PDIA3	2923	protein disulfide isomerase family A, member 3	208612_at	4050	1431.4749	1.5609	1e-04	0
GSN	2934	gelsolin	200696_s_at	4057	1331.0012	1.5267	1e-04	0
GSTP1	2950	glutathione S-transferase pi 1	200824_at	4069	1390.5314	1.554	1e-04	0
ALG5	29880	asparagine-linked glycosylation 5, dolichyl-phosphate beta-glucosyltransferase homolog (S. cerevisiae)	218203_at	4119	1301.916	1.5486	1e-04	0
ANXA4	307	annexin A4	201301_s_at	4261	1343.2017	1.5401	1e-04	0
HMGN2	3151	high-mobility group nucleosomal binding domain 2	208668_x_at	4339	1353.6138	1.541	1e-04	0
HNMT	3176	histamine N-methyltransferase	204110_at	4357	1353.044	1.5293	1e-04	0
HNRNPH1	3187	heterogeneous nuclear ribonucleoprotein H1 (H)	201031_s_at	4370	1393.0348	1.5782	1e-04	0
HNRNPK	3190	heterogeneous nuclear ribonucleoprotein K	200097_s_at	4374	1441.4699	1.5676	1e-04	0
HOXB2	3212	homeobox B2	205453_at	4394	1413.6752	1.4784	1e-04	0
HOXC6	3223	homeobox C6	206858_s_at	4403	1312.4704	1.5185	1e-04	0
IKBKB	3551	inhibitor of kappa light polypeptide gene enhancer in B-cells, kinase beta	209341_s_at	4623	1355.3558	1.5712	1e-04	0
IL10RA	3587	interleukin 10 receptor, alpha	204912_at	4652	1384.8899	1.4861	1e-04	0
STT3A	3703	STT3, subunit of the oligosaccharyltransferase complex, homolog A (S. cerevisiae)	202223_at	4756	1329.5841	1.5608	1e-04	0
KCNJ16	3773	potassium inwardly-rectifying channel, subfamily J, member 16	219564_at	4833	1403.4168	1.4848	1e-04	0
KPNA2	3838	karyopherin alpha 2 (RAG cohort 1, importin alpha 1)	201088_at	4888	1360.0459	1.5314	1e-04	0
LAMA2	3908	laminin, alpha 2	205116_at	4963	1424.2836	1.5225	1e-04	0
RHOG	391	ras homolog gene family, member G (rho G)	203175_at	4969	1363.008	1.5386	1e-04	0
MAD2L1	4085	MAD2 mitotic arrest deficient-like 1 (yeast)	203362_s_at	5128	1334.5566	1.5266	1e-04	0
MAT2A	4144	methionine adenosyltransferase II, alpha	200768_s_at	5180	1377.315	1.5561	1e-04	0
MKLN1	4289	muskelin 1, intracellular mediator containing kelch motifs	204423_at	5280	1431.4481	1.566	1e-04	0
ASCL1	429	achaete-scute complex homolog 1 (Drosophila)	209985_s_at	5281	1331.5731	1.4951	1e-04	0
NUDT1	4521	nudix (nucleoside diphosphate linked moiety X)-type motif 1	204766_s_at	5399	1317.9078	1.5514	1e-04	0
MUTYH	4595	mutY homolog (E. coli)	207727_s_at	5422	1386.9505	1.5725	1e-04	0
NKX2-2	4821	NK2 homeobox 2	206915_at	5608	1353.5728	1.5098	1e-04	0
CNOT2	4848	CCR4-NOT transcription complex, subunit 2	217798_at	5627	1374.551	1.5562	1e-04	0
PCBP2	5094	poly(rC) binding protein 2	204031_s_at	5866	1322.5217	1.5624	1e-04	0
FAM82B	51115	family with sequence similarity 82, member B	218549_s_at	5965	1372.454	1.5393	1e-04	0
ANGPTL4	51129	angiopoietin-like 4	221009_s_at	5975	1415.6135	1.4865	1e-04	0
KCTD3	51133	potassium channel tetramerisation domain containing 3	217894_at	5977	1331.5111	1.5615	1e-04	0
SDF4	51150	stromal cell derived factor 4	217855_x_at	5990	1430.3885	1.5704	1e-04	0
HERC5	51191	hect domain and RLD 5	219863_at	6021	1371.7894	1.5418	1e-04	0
DDX47	51202	DEAD (Asp-Glu-Ala-Asp) box polypeptide 47	220890_s_at	6029	1421.3227	1.5812	1e-04	0
COPZ2	51226	coatomer protein complex, subunit zeta 2	219561_at	6043	1321.8391	1.5133	1e-04	0
CD320	51293	CD320 molecule	218529_at	6083	1374.2058	1.5572	1e-04	0
KRCC1	51315	lysine-rich coiled-coil 1	218303_x_at	6105	1361.3431	1.5578	1e-04	0
MEX3C	51320	mex-3 homolog C (C. elegans)	218247_s_at	6111	1421.5722	1.5799	1e-04	0
C19orf56	51398	chromosome 19 open reading frame 56	217780_at	6164	1424.9718	1.5695	1e-04	0
PIGG	54872	phosphatidylinositol glycan anchor biosynthesis, class G	218652_s_at	6873	1304.0701	1.5575	1e-04	0
COMMD4	54939	COMM domain containing 4	206441_s_at	6924	1315.326	1.5561	1e-04	0
ZDHHC4	55146	zinc finger, DHHC-type containing 4	220261_s_at	7099	1401.2056	1.5772	1e-04	0
LRRC59	55379	leucine rich repeat containing 59	222231_s_at	7301	1388.4784	1.5661	1e-04	0
ANKRD10	55608	ankyrin repeat domain 10	218093_s_at	7381	1329.6015	1.5384	1e-04	0
PRPF40A	55660	PRP40 pre-mRNA processing factor 40 homolog A (S. cerevisiae)	213729_at	7424	1425.2817	1.5831	1e-04	0
INTS9	55756	integrator complex subunit 9	203941_at	7505	1342.4336	1.5722	1e-04	0
PKN2	5586	protein kinase N2	210969_at	7591	1309.4184	1.5629	1e-04	0
BDH2	56898	3-hydroxybutyrate dehydrogenase, type 2	218285_s_at	7827	1397.0371	1.5438	1e-04	0
C1orf63	57035	chromosome 1 open reading frame 63	209006_s_at	7915	1373.3567	1.5696	1e-04	0
LSM2	57819	LSM2 homolog, U6 small nuclear RNA associated (S. cerevisiae)	209449_at	8163	1406.0572	1.5512	1e-04	0
SNX6	58533	sorting nexin 6	217789_at	8258	1440.1563	1.5664	1e-04	0
RARRES2	5919	retinoic acid receptor responder (tazarotene induced) 2	209496_at	8322	1358.0609	1.4799	1e-04	0
RB1	5925	retinoblastoma 1	203132_at	8327	1382.405	1.5536	1e-04	0
RP2	6102	retinitis pigmentosa 2 (X-linked recessive)	205191_at	8499	1302.8579	1.544	1e-04	0
RPA3	6119	replication protein A3, 14kDa	209507_at	8504	1374.2229	1.5273	1e-04	0
RPLP1	6176	ribosomal protein, large, P1	200763_s_at	8549	1362.4345	1.5637	1e-04	0
RPS9	6203	ribosomal protein S9	214317_x_at	8571	1376.849	1.5605	1e-04	0
RPS16	6217	ribosomal protein S16	201258_at	8579	1316.3326	1.5698	1e-04	0
TSPAN31	6302	tetraspanin 31	203226_s_at	8643	1434.9051	1.4058	1e-04	0
GOLPH3	64083	golgi phosphoprotein 3 (coat-protein)	217803_at	8786	1412.4739	1.5701	1e-04	0
TMBIM1	64114	transmembrane BAX inhibitor motif containing 1	217730_at	8803	1317.6963	1.5276	1e-04	0
SGCB	6443	sarcoglycan, beta (43kDa dystrophin-associated glycoprotein)	205120_s_at	8915	1307.0322	1.5204	1e-04	0
SGSH	6448	N-sulfoglucosamine sulfohydrolase	204293_at	8924	1383.5637	1.5574	1e-04	0
SLC3A2	6520	solute carrier family 3 (activators of dibasic and neutral amino acid transport), member 2	200924_s_at	9113	1405.2555	1.5653	1e-04	0
SLC4A2	6522	solute carrier family 4, anion exchanger, member 2 (erythrocyte membrane protein band 3-like 1)	202111_at	9116	1402.3693	1.5648	1e-04	0
C8orf33	65265	chromosome 8 open reading frame 33	218187_s_at	9129	1377.0406	1.5582	1e-04	0
SSBP1	6742	single-stranded DNA binding protein 1	202591_s_at	9353	1339.3481	1.5493	1e-04	0
TRIO	7204	triple functional domain (PTPRF interacting)	208178_x_at	9708	1426.9377	1.5468	1e-04	0
TTK	7272	TTK protein kinase	204822_at	9741	1345.6529	1.5437	1e-04	0
ZNF22	7570	zinc finger protein 22 (KOX 15)	218005_at	9971	1416.9816	1.5726	1e-04	0
C17orf62	79415	chromosome 17 open reading frame 62	218130_at	10267	1373.9463	1.5597	1e-04	0
AIMP2	7965	aminoacyl tRNA synthetase complex-interacting multifunctional protein 2	202138_x_at	10337	1305.9793	1.5511	1e-04	0
ZCCHC6	79670	zinc finger, CCHC domain containing 6	220933_s_at	10354	1431.0374	1.5496	1e-04	0
SHCBP1	79801	SHC SH2-domain binding protein 1	219493_at	10458	1343.57	1.5627	1e-04	0
COL18A1	80781	collagen, type XVIII, alpha 1	209081_s_at	10822	1404.0715	1.5482	1e-04	0
ACTN4	81	actinin, alpha 4	200601_at	10845	1366.7211	1.5602	1e-04	0
CASP6	839	caspase 6, apoptosis-related cysteine peptidase	209790_s_at	11134	1320.3783	1.5577	1e-04	0
CAT	847	catalase	201432_at	11253	1309.5446	1.5429	1e-04	0
SNAP23	8773	synaptosomal-associated protein, 23kDa	209130_at	11552	1363.5533	1.5674	1e-04	0
SUCLG2	8801	succinate-CoA ligase, GDP-forming, beta subunit	212459_x_at	11574	1349.96	1.5625	1e-04	0
CCNA2	890	cyclin A2	203418_at	11663	1400.7658	1.5576	1e-04	0
CCNG1	900	cyclin G1	208796_s_at	11736	1397.5033	1.5476	1e-04	0
SEP15	9403	15 kDa selenoprotein	200902_at	12146	1313.5094	1.5527	1e-04	0
GCFC1	94104	GC-rich sequence DNA-binding factor 1	218515_at	12153	1341.9908	1.555	1e-04	0
QKI	9444	quaking homolog, KH domain RNA binding (mouse)	212262_at	12180	1362.3273	1.5726	1e-04	0
ATP5J2	9551	ATP synthase, H+ transporting, mitochondrial Fo complex, subunit F2	202961_s_at	12272	1421.8443	1.5629	1e-04	0
KIAA0355	9710	KIAA0355	203288_at	12414	1411.6075	1.5821	1e-04	0
KNTC1	9735	kinetochore associated 1	206316_s_at	12439	1373.378	1.5472	1e-04	0
TRIM14	9830	tripartite motif-containing 14	203147_s_at	12529	1391.7057	1.5703	1e-04	0
GNPDA1	10007	glucosamine-6-phosphate deaminase 1	202382_s_at	11	1455.4433	1.5412	2e-04	0
SLC38A10	124565	solute carrier family 38, member 10	212890_at	1299	1467.4276	1.5735	2e-04	0
AHR	196	aryl hydrocarbon receptor	202820_at	1960	1475.6244	1.5622	2e-04	0
TBL2	26608	transducin (beta)-like 2	212679_at	3503	1451.3149	1.5707	2e-04	0
ANG	283	angiogenin, ribonuclease, RNase A family, 5	205141_at	3827	1448.1804	1.5444	2e-04	0
MKNK2	2872	MAP kinase interacting serine/threonine kinase 2	218205_s_at	3907	1475.7527	1.5511	2e-04	0
SLC43A3	29015	solute carrier family 43, member 3	210692_s_at	3971	1476.0888	1.5876	2e-04	0
HK2	3099	hexokinase 2	202934_at	4302	1474.9547	1.5702	2e-04	0
HRH1	3269	histamine receptor H1	205579_at	4432	1448.431	1.5511	2e-04	0
HSPA6	3310	heat shock 70kDa protein 6 (HSP70B')	117_at	4464	1471.1452	1.5212	2e-04	0
TUBB2B	347733	tubulin, beta 2B	214023_x_at	4583	1469.134	1.592	2e-04	0
INHBB	3625	inhibin, beta B	205258_at	4689	1461.4922	1.5855	2e-04	0
MEIS1	4211	Meis homeobox 1	204069_at	5232	1450.9506	1.5249	2e-04	0
PDGFRB	5159	platelet-derived growth factor receptor, beta polypeptide	202273_at	6265	1444.501	1.5612	2e-04	0
ZFAND6	54469	zinc finger, AN1-type domain 6	221613_s_at	6673	1447.4715	1.5879	2e-04	0
DDX56	54606	DEAD (Asp-Glu-Ala-Asp) box polypeptide 56	217754_at	6746	1452.7441	1.5814	2e-04	0
EDEM2	55741	ER degradation enhancer, mannosidase alpha-like 2	218282_at	7491	1448.241	1.5746	2e-04	0
RNF114	55905	ring finger protein 114	200867_at	7613	1453.9594	1.575	2e-04	0
KIF15	56992	kinesin family member 15	219306_at	7893	1460.5198	1.5801	2e-04	0
TWSG1	57045	twisted gastrulation homolog 1 (Drosophila)	219201_s_at	7919	1443.414	1.5305	2e-04	0
RAF1	5894	v-raf-1 murine leukemia viral oncogene homolog 1	201244_s_at	8296	1473.1853	1.5903	2e-04	0
RFX4	5992	regulatory factor X, 4 (influences HLA class II expression)	207672_at	8400	1447.3584	1.5449	2e-04	0
RNASE4	6038	ribonuclease, RNase A family, 4	205158_at	8436	1451.6079	1.5492	2e-04	0
RPL8	6132	ribosomal protein L8	200936_at	8515	1462.2318	1.5737	2e-04	0
RPL13	6137	ribosomal protein L13	208929_x_at	8520	1472.5976	1.5794	2e-04	0
RPS15	6209	ribosomal protein S15	200819_s_at	8577	1452.6099	1.5724	2e-04	0
LEPRE1	64175	leucine proline-enriched proteoglycan (leprecan) 1	220750_s_at	8827	1461.945	1.5787	2e-04	0
SRSF1	6426	serine/arginine-rich splicing factor 1	201741_x_at	8854	1454.5508	1.5795	2e-04	0
TTC31	64427	tetratricopeptide repeat domain 31	218838_s_at	8912	1460.037	1.5929	2e-04	0
U2AF1	7307	U2 small nuclear RNA auxiliary factor 1	202858_at	9792	1478.3577	1.5856	2e-04	0
UNG	7374	uracil-DNA glycosylase	202330_s_at	9842	1446.5099	1.5808	2e-04	0
TNIP2	79155	TNFAIP3 interacting protein 2	218335_x_at	10217	1469.1458	1.5884	2e-04	0
HSPBAP1	79663	HSPB (heat shock 27kDa) associated protein 1	219284_at	10347	1481.5814	1.5852	2e-04	0
RMI1	80010	RMI1, RecQ mediated genome instability 1, homolog (S. cerevisiae)	218979_at	10622	1464.8518	1.5507	2e-04	0
NPL	80896	N-acetylneuraminate pyruvate lyase (dihydrodipicolinate synthase)	221210_s_at	10840	1466.1924	1.5276	2e-04	0
CASP3	836	caspase 3, apoptosis-related cysteine peptidase	202763_at	11102	1480.4433	1.5672	2e-04	0
UXT	8409	ubiquitously-expressed transcript	218495_at	11164	1456.7777	1.5583	2e-04	0
NSMAF	8439	neutral sphingomyelinase (N-SMase) activation associated factor	203269_at	11211	1447.709	1.5865	2e-04	0
GMPS	8833	guanine monphosphate synthetase	214431_at	11602	1467.6846	1.569	2e-04	0
DIRAS3	9077	DIRAS family, GTP-binding RAS-like 3	215506_s_at	11812	1472.3755	1.5356	2e-04	0
SRSF2IP	9169	serine/arginine-rich splicing factor 2, interacting protein	206989_s_at	11916	1457.4744	1.5821	2e-04	0
CD97	976	CD97 molecule	202910_s_at	12464	1470.5365	1.5327	2e-04	0
NCAPD2	9918	non-SMC condensin I complex, subunit D2	201774_s_at	12610	1464.4533	1.5778	2e-04	0
BET1	10282	blocked early in transport 1 homolog (S. cerevisiae)	202710_at	312	1520.6983	1.5723	3e-04	0
ZNF266	10781	zinc finger protein 266	214686_at	719	1519.4146	1.55	3e-04	0
CHD4	1108	chromodomain helicase DNA binding protein 4	201182_s_at	949	1486.3055	1.5909	3e-04	0
CP	1356	ceruloplasmin (ferroxidase)	204846_at	1404	1507.0654	1.5335	3e-04	0
CTSK	1513	cathepsin K	202450_s_at	1598	1518.7218	1.502	3e-04	0
DVL3	1857	dishevelled, dsh homolog 3 (Drosophila)	201907_x_at	1897	1502.5026	1.5927	3e-04	0
FOXD1	2297	forkhead box D1	206307_s_at	2415	1527.3079	1.5771	3e-04	0
FNBP4	23360	formin binding protein 4	212232_at	2755	1516.1666	1.5877	3e-04	0
ETHE1	23474	ethylmalonic encephalopathy 1	204034_at	2837	1483.8452	1.5737	3e-04	0
ACOT9	23597	acyl-CoA thioesterase 9	221641_s_at	2934	1487.656	1.5882	3e-04	0
TOR1AIP1	26092	torsin A interacting protein 1	212408_at	3327	1512.8972	1.5842	3e-04	0
PDLIM3	27295	PDZ and LIM domain 3	209621_s_at	3701	1503.3224	1.5108	3e-04	0
GTF2H3	2967	general transcription factor IIH, polypeptide 3, 34kDa	222104_x_at	4082	1486.7525	1.5695	3e-04	0
ITGB8	3696	integrin, beta 8	205816_at	4749	1528.0714	1.5871	3e-04	0
GADD45B	4616	growth arrest and DNA-damage-inducible, beta	207574_s_at	5440	1495.5615	1.5277	3e-04	0
TPRKB	51002	TP53RK binding protein	219030_at	5879	1527.7774	1.5794	3e-04	0
PCSK5	5125	proprotein convertase subtilisin/kexin type 5	205559_s_at	6053	1515.4448	1.5683	3e-04	0
TMEM33	55161	transmembrane protein 33	218465_at	7113	1516.0232	1.5851	3e-04	0
ZNF532	55205	zinc finger protein 532	220617_s_at	7154	1484.4063	1.5713	3e-04	0
IPO9	55705	importin 9	213785_at	7461	1483.7908	1.5824	3e-04	0
C12orf11	55726	chromosome 12 open reading frame 11	221652_s_at	7478	1517.1414	1.5739	3e-04	0
MYO5C	55930	myosin VC	218966_at	7628	1494.5114	1.5345	3e-04	0
METTL3	56339	methyltransferase like 3	209265_s_at	7733	1514.4434	1.5755	3e-04	0
FEM1C	56929	fem-1 homolog c (C. elegans)	213341_at	7851	1492.7479	1.5457	3e-04	0
BBX	56987	bobby sox homolog (Drosophila)	213015_at	7890	1489.5692	1.5787	3e-04	0
PTPN2	5771	protein tyrosine phosphatase, non-receptor type 2	204935_at	8133	1507.1237	1.5726	3e-04	0
PTPN13	5783	protein tyrosine phosphatase, non-receptor type 13 (APO-1/CD95 (Fas)-associated phosphatase)	204201_s_at	8172	1502.7133	1.5913	3e-04	0
RELA	5970	v-rel reticuloendotheliosis viral oncogene homolog A (avian)	201783_s_at	8378	1515.8275	1.5876	3e-04	0
RPL12	6136	ribosomal protein L12	200088_x_at	8519	1517.3957	1.5847	3e-04	0
MCCC2	64087	methylcrotonoyl-CoA carboxylase 2 (beta)	209623_at	8788	1495.7519	1.5703	3e-04	0
TIMP2	7077	TIMP metallopeptidase inhibitor 2	203167_at	9602	1496.6482	1.5604	3e-04	0
LOC728855	728855	hypothetical LOC728855	222001_x_at	9763	1485.9744	1.5725	3e-04	0
CCDC102B	79839	coiled-coil domain containing 102B	220301_at	10490	1520.3722	1.571	3e-04	0
CCDC130	81576	coiled-coil domain containing 130	208094_s_at	10904	1482.8656	1.5855	3e-04	0
CASP1	834	caspase 1, apoptosis-related cysteine peptidase (interleukin 1, beta, convertase)	206011_at	11057	1493.8424	1.5762	3e-04	0
HIST1H2BK	85236	histone cluster 1, H2bk	209806_at	11336	1520.561	1.5263	3e-04	0
SAP30	8819	Sin3A-associated protein, 30kDa	204898_at	11590	1506.7155	1.552	3e-04	0
SGCE	8910	sarcoglycan, epsilon	204688_at	11671	1492.0311	1.5467	3e-04	0
MVP	9961	major vault protein	202180_s_at	12650	1520.8317	1.5611	3e-04	0
IVNS1ABP	10625	influenza virus NS1A binding protein	201362_at	604	1543.2573	1.5875	4e-04	0
FANCG	2189	Fanconi anemia, complementation group G	203564_at	2180	1530.2237	1.5802	4e-04	0
RPL13A	23521	ribosomal protein L13a	200715_x_at	2873	1522.2361	1.5843	4e-04	0
HEBP2	23593	heme binding protein 2	203430_at	2930	1547.0953	1.5554	4e-04	0
GTSE1	51512	G-2 and S-phase expressed 1	204315_s_at	6225	1544.0238	1.5888	4e-04	0
PMS2L3	5387	postmeiotic segregation increased 2-like 3	214473_x_at	6572	1525.4363	1.5917	4e-04	0
PNN	5411	pinin, desmosome associated protein	210183_x_at	6599	1546.0507	1.5904	4e-04	0
SASH3	54440	SAM and SH3 domain containing 3	204923_at	6658	1547.3198	1.5353	4e-04	0
RPS15A	6210	ribosomal protein S15a	200781_s_at	8578	1547.4151	1.5993	4e-04	0
RPS28	6234	ribosomal protein S28	208902_s_at	8593	1537.6297	1.5898	4e-04	0
SNRPD2	6633	small nuclear ribonucleoprotein D2 polypeptide 16.5kDa	200826_at	9259	1525.9638	1.6011	4e-04	0
CLIP2	7461	CAP-GLY domain containing linker protein 2	211031_s_at	9904	1537.9472	1.5834	4e-04	0
PLVAP	83483	plasmalemma vesicle associated protein	221529_s_at	11090	1525.1362	1.5505	4e-04	0
PDLIM4	8572	PDZ and LIM domain 4	211564_s_at	11399	1530.4955	1.5096	4e-04	0
GFPT2	9945	glutamine-fructose-6-phosphate transaminase 2	205100_at	12636	1522.15	1.5275	4e-04	0
HMGN4	10473	high mobility group nucleosomal binding domain 4	202579_x_at	469	1554.657	1.5957	5e-04	0
RCBTB2	1102	regulator of chromosome condensation (RCC1) and BTB (POZ) domain containing protein 2	204759_at	897	1571.1192	1.661	5e-04	0
DDB2	1643	damage-specific DNA binding protein 2, 48kDa	203409_at	1729	1551.4759	1.5864	5e-04	0
FAT1	2195	FAT tumor suppressor homolog 1 (Drosophila)	201579_at	2187	1572.9265	1.5518	5e-04	0
ERP44	23071	endoplasmic reticulum protein 44	208957_at	2503	1570.1382	1.5133	5e-04	0
SF3B1	23451	splicing factor 3b, subunit 1, 155kDa	201070_x_at	2822	1556.4921	1.6007	5e-04	0
FAM119B	25895	family with sequence similarity 119, member B	213861_s_at	3208	1566.4239	1.4961	5e-04	0
CECR5	27440	cat eye syndrome chromosome region, candidate 5	218592_s_at	3756	1553.2458	1.5873	5e-04	0
BIRC2	329	baculoviral IAP repeat-containing 2	202076_at	4444	1551.881	1.5939	5e-04	0
ITPA	3704	inosine triphosphatase (nucleoside triphosphate pyrophosphatase)	209171_at	4757	1568.3109	1.5911	5e-04	0
LIF	3976	leukemia inhibitory factor (cholinergic differentiation factor)	205266_at	5017	1568.4321	1.5051	5e-04	0
RAB8A	4218	RAB8A, member RAS oncogene family	208819_at	5239	1569.7824	1.6014	5e-04	0
APH1A	51107	anterior pharynx defective 1 homolog A (C. elegans)	218389_s_at	5958	1561.2268	1.5937	5e-04	0
ZNF107	51427	zinc finger protein 107	205739_x_at	6177	1574.3373	1.606	5e-04	0
LAPTM4B	55353	lysosomal protein transmembrane 4 beta	208029_s_at	7289	1573.1932	1.5844	5e-04	0
ENAH	55740	enabled homolog (Drosophila)	217820_s_at	7490	1558.5817	1.5891	5e-04	0
SRPRB	58477	signal recognition particle receptor, B subunit	218140_x_at	8233	1568.5443	1.5917	5e-04	0
RPL11	6135	ribosomal protein L11	200010_at	8518	1569.7052	1.5871	5e-04	0
RPS7	6201	ribosomal protein S7	200082_s_at	8569	1550.1064	1.5936	5e-04	0
TAPBP	6892	TAP binding protein (tapasin)	208829_at	9472	1558.1292	1.576	5e-04	0
TCF7	6932	transcription factor 7 (T-cell specific, HMG-box)	205254_x_at	9503	1573.6193	1.5959	5e-04	0
C11orf10	746	chromosome 11 open reading frame 10	218213_s_at	9903	1556.4875	1.5855	5e-04	0
VPS37B	79720	vacuolar protein sorting 37 homolog B (S. cerevisiae)	221704_s_at	10393	1555.3985	1.5809	5e-04	0
TOM1L1	10040	target of myb1 (chicken)-like 1	204485_s_at	89	1599.633	1.5852	6e-04	1e-04
ERLIN2	11160	ER lipid raft associated 2	221542_s_at	1012	1598.6778	1.5861	6e-04	1e-04
WDR6	11180	WD repeat domain 6	217734_s_at	1032	1585.473	1.6002	6e-04	1e-04
WBSCR22	114049	Williams Beuren syndrome chromosome region 22	207628_s_at	1177	1580.0135	1.5903	6e-04	1e-04
CRY1	1407	cryptochrome 1 (photolyase-like)	209674_at	1468	1593.498	1.5762	6e-04	1e-04
CTSO	1519	cathepsin O	203758_at	1601	1590.2568	1.5533	6e-04	1e-04
CTSS	1520	cathepsin S	202901_x_at	1603	1607.0116	1.5566	6e-04	1e-04
FCGR1B	2210	Fc fragment of IgG, high affinity Ib, receptor (CD64)	214511_x_at	2213	1598.6209	1.5645	6e-04	1e-04
FMOD	2331	fibromodulin	202709_at	2712	1612.1385	1.4848	6e-04	1e-04
PYCARD	29108	PYD and CARD domain containing	221666_s_at	4021	1603.4825	1.5668	6e-04	1e-04
SP110	3431	SP110 nuclear body protein	208012_x_at	4548	1579.6032	1.5969	6e-04	1e-04
FAS	355	Fas (TNF receptor superfamily, member 6)	204780_s_at	4621	1603.7219	1.566	6e-04	1e-04
MAOB	4129	monoamine oxidase B	204041_at	5168	1583.3078	1.5271	6e-04	1e-04
CITED1	4435	Cbp/p300-interacting transactivator, with Glu/Asp-rich carboxy-terminal domain, 1	207144_s_at	5371	1576.7638	1.5009	6e-04	1e-04
SRRT	51593	serrate RNA effector molecule homolog (Arabidopsis)	201679_at	6267	1582.8818	1.6082	6e-04	1e-04
PLS3	5358	plastin 3	201215_at	6535	1578.0755	1.5934	6e-04	1e-04
LEPREL1	55214	leprecan-like 1	218717_s_at	7164	1585.1172	1.5653	6e-04	1e-04
RNF130	55819	ring finger protein 130	217865_at	7559	1581.6131	1.5694	6e-04	1e-04
CD248	57124	CD248 molecule, endosialin	219025_at	7962	1598.0371	1.6019	6e-04	1e-04
RPS18	6222	ribosomal protein S18	201049_s_at	8582	1578.6638	1.6057	6e-04	1e-04
TARS	6897	threonyl-tRNA synthetase	201263_at	9475	1612.9238	1.6103	6e-04	1e-04
ZEB1	6935	zinc finger E-box binding homeobox 1	210875_s_at	9505	1587.2266	1.5994	6e-04	1e-04
TXNDC15	79770	thioredoxin domain containing 15	220495_s_at	10433	1605.8628	1.5884	6e-04	1e-04
LMAN2L	81562	lectin, mannose-binding 2-like	221274_s_at	10895	1593.2915	1.6024	6e-04	1e-04
CD151	977	CD151 molecule (Raph blood group)	204306_s_at	12473	1600.638	1.5899	6e-04	1e-04
TRIM28	10155	tripartite motif-containing 28	200990_at	193	1630.9618	1.6044	7e-04	1e-04
EMG1	10436	EMG1 nucleolar protein homolog (S. cerevisiae)	209233_at	434	1614.2765	1.5948	7e-04	1e-04
SEC24A	10802	SEC24 family, member A (S. cerevisiae)	212900_at	736	1621.0334	1.6016	7e-04	1e-04
DNASE2	1777	deoxyribonuclease II, lysosomal	209831_x_at	1824	1640.4159	1.6092	7e-04	1e-04
DUSP4	1846	dual specificity phosphatase 4	204014_at	1887	1624.4769	1.584	7e-04	1e-04
EPAS1	2034	endothelial PAS domain protein 1	200878_at	2052	1619.6794	1.5833	7e-04	1e-04
EXT2	2132	exostosin 2	202012_s_at	2134	1618.3273	1.593	7e-04	1e-04
GLT25D2	23127	glycosyltransferase 25 domain containing 2	209883_at	2546	1632.2838	1.5023	7e-04	1e-04
FLNA	2316	filamin A, alpha	200859_x_at	2574	1624.1536	1.6034	7e-04	1e-04
C3orf63	23272	chromosome 3 open reading frame 63	209284_s_at	2681	1623.4397	1.6073	7e-04	1e-04
TMEM87A	25963	transmembrane protein 87A	212202_s_at	3250	1628.5594	1.5972	7e-04	1e-04
EHD2	30846	EH-domain containing 2	205341_at	4286	1630.1775	1.5984	7e-04	1e-04
IPW	3653	imprinted in Prader-Willi syndrome (non-protein coding)	221974_at	4710	1641.8433	1.6171	7e-04	1e-04
OAS3	4940	2'-5'-oligoadenylate synthetase 3, 100kDa	218400_at	5699	1634.8772	1.5922	7e-04	1e-04
PLAC8	51316	placenta-specific 8	219014_at	6106	1613.0801	1.544	7e-04	1e-04
PLAU	5328	plasminogen activator, urokinase	205479_s_at	6494	1614.0449	1.5427	7e-04	1e-04
EXOSC10	5394	exosome component 10	207541_s_at	6580	1617.2872	1.5975	7e-04	1e-04
VPS13C	54832	vacuolar protein sorting 13 homolog C (S. cerevisiae)	218396_at	6840	1625.8969	1.6018	7e-04	1e-04
NSUN5	55695	NOP2/Sun domain family, member 5	203802_x_at	7452	1632.1242	1.6102	7e-04	1e-04
RPL10	6134	ribosomal protein L10	200724_at	8517	1614.1264	1.6032	7e-04	1e-04
SP3	6670	Sp3 transcription factor	213168_at	9296	1635.9137	1.6016	7e-04	1e-04
BST2	684	bone marrow stromal cell antigen 2	201641_at	9427	1621.8202	1.5251	7e-04	1e-04
DAP3	7818	death associated protein 3	208822_s_at	10085	1615.8259	1.5745	7e-04	1e-04
SCNM1	79005	sodium channel modifier 1	218672_at	10132	1634.6802	1.6102	7e-04	1e-04
TRIM5	85363	tripartite motif-containing 5	210705_s_at	11353	1631.654	1.6026	7e-04	1e-04
GGH	8836	gamma-glutamyl hydrolase (conjugase, folylpolygammaglutamyl hydrolase)	203560_at	11605	1620.5152	1.5784	7e-04	1e-04
H2AFY	9555	H2A histone family, member Y	207168_s_at	12276	1638.2102	1.6069	7e-04	1e-04
ISG15	9636	ISG15 ubiquitin-like modifier	205483_s_at	12339	1641.1812	1.5166	7e-04	1e-04
DAB2	1601	disabled homolog 2, mitogen-responsive phosphoprotein (Drosophila)	201278_at	1684	1650.7565	1.5617	8e-04	1e-04
PIGN	23556	phosphatidylinositol glycan anchor biosynthesis, class N	219048_at	2906	1649.3502	1.6124	8e-04	1e-04
MAP4	4134	microtubule-associated protein 4	200835_s_at	5172	1663.6049	1.5981	8e-04	1e-04
RNF138	51444	ring finger protein 138	218738_s_at	6189	1654.689	1.607	8e-04	1e-04
RBM22	55696	RNA binding motif protein 22	218134_s_at	7453	1659.2267	1.6189	8e-04	1e-04
REV3L	5980	REV3-like, catalytic subunit of DNA polymerase zeta (yeast)	208070_s_at	8387	1659.4556	1.5942	8e-04	1e-04
SSRP1	6749	structure specific recognition protein 1	200956_s_at	9359	1657.6513	1.6131	8e-04	1e-04
TCF3	6929	transcription factor 3 (E2A immunoglobulin enhancer binding factors E12/E47)	209151_x_at	9502	1660.976	1.6176	8e-04	1e-04
TIMP3	7078	TIMP metallopeptidase inhibitor 3	201147_s_at	9603	1651.6226	1.5551	8e-04	1e-04
UBA52	7311	ubiquitin A-52 residue ribosomal protein fusion product 1	221700_s_at	9795	1652.1014	1.6152	8e-04	1e-04
AIMP1	9255	aminoacyl tRNA synthetase complex-interacting multifunctional protein 1	202541_at	12006	1654.3309	1.603	8e-04	1e-04
TANK	10010	TRAF family member-associated NFKB activator	207616_s_at	14	1671.4333	1.6119	9e-04	1e-04
TMEM5	10329	transmembrane protein 5	204807_at	355	1681.2484	1.5982	9e-04	1e-04
SLC35D2	11046	solute carrier family 35, member D2	213082_s_at	917	1679.6453	1.6081	9e-04	1e-04
RPL35	11224	ribosomal protein L35	200002_at	1066	1680.1305	1.6112	9e-04	1e-04
OIP5	11339	Opa interacting protein 5	213599_at	1155	1666.5672	1.5958	9e-04	1e-04
TBC1D16	125058	TBC1 domain family, member 16	222116_s_at	1303	1682.1393	1.5906	9e-04	1e-04
EEF1A1	1915	eukaryotic translation elongation factor 1 alpha 1	204892_x_at	1930	1675.3057	1.6067	9e-04	1e-04
OSBPL3	26031	oxysterol binding protein-like 3	209626_s_at	3291	1682.9204	1.5927	9e-04	1e-04
ELP4	26610	elongation protein 4 homolog (S. cerevisiae)	203829_at	3505	1671.6289	1.601	9e-04	1e-04
COQ2	27235	coenzyme Q2 homolog, prenyltransferase (yeast)	213379_at	3668	1677.9287	1.5997	9e-04	1e-04
DPY19L4	286148	dpy-19-like 4 (C. elegans)	213391_at	3893	1678.6446	1.6192	9e-04	1e-04
RPSA	3921	ribosomal protein SA	213801_x_at	4980	1680.7588	1.5991	9e-04	1e-04
LYN	4067	v-yes-1 Yamaguchi sarcoma viral related oncogene homolog	202625_at	5113	1666.2754	1.5742	9e-04	1e-04
ARHGAP17	55114	Rho GTPase activating protein 17	218076_s_at	7075	1676.7213	1.6073	9e-04	1e-04
PRKD1	5587	protein kinase D1	205880_at	7596	1666.3274	1.5992	9e-04	1e-04
RECQL	5965	RecQ protein-like (DNA helicase Q1-like)	205091_x_at	8372	1667.2677	1.606	9e-04	1e-04
RPL39	6170	ribosomal protein L39	208695_s_at	8545	1671.4714	1.6059	9e-04	1e-04
RHBDF1	64285	rhomboid 5 homolog 1 (Drosophila)	218686_s_at	8860	1679.3593	1.6137	9e-04	1e-04
HS1BP3	64342	HCLS1 binding protein 3	219020_at	8878	1675.196	1.5939	9e-04	1e-04
SLC2A5	6518	solute carrier family 2 (facilitated glucose/fructose transporter), member 5	204429_s_at	9110	1669.9227	1.4862	9e-04	1e-04
B4GALT5	9334	UDP-Gal:betaGlcNAc beta 1,4- galactosyltransferase, polypeptide 5	221484_at	12080	1681.293	1.5787	9e-04	1e-04
WDR1	9948	WD repeat domain 1	200609_s_at	12639	1674.0403	1.6187	9e-04	1e-04
GLDC	2731	glycine dehydrogenase (decarboxylating)	204836_at	3713	1691.4871	1.5729	0.001	1e-04
GTF3C2	2976	general transcription factor IIIC, polypeptide 2, beta 110kDa	204366_s_at	4089	1695.0503	1.6204	0.001	1e-04
HMBS	3145	hydroxymethylbilane synthase	203040_s_at	4334	1695.3503	1.6122	0.001	1e-04
NAIP	4671	NLR family, apoptosis inhibitory protein	204860_s_at	5487	1691.1116	1.5996	0.001	1e-04
PHKA1	5255	phosphorylase kinase, alpha 1 (muscle)	205450_at	6429	1691.0077	1.5924	0.001	1e-04
NOP10	55505	NOP10 ribonucleoprotein homolog (yeast)	217962_at	7335	1687.3138	1.5828	0.001	1e-04
SEC14L1	6397	SEC14-like 1 (S. cerevisiae)	202082_s_at	8756	1694.3695	1.5535	0.001	1e-04
CRTC3	64784	CREB regulated transcription coactivator 3	218648_at	9004	1686.3814	1.6155	0.001	1e-04
HSP90B1	7184	heat shock protein 90kDa beta (Grp94), member 1	200598_s_at	9697	1685.42	1.5961	0.001	1e-04
DNPEP	23549	aspartyl aminopeptidase	201937_s_at	2899	1703.7682	1.6152	0.0011	1e-04
TRA2A	29896	transformer 2 alpha homolog (Drosophila)	204658_at	4130	1702.0189	1.6161	0.0011	1e-04
CHCHD3	54927	coiled-coil-helix-coiled-coil-helix domain containing 3	217972_at	6915	1699.9044	1.6037	0.0011	1e-04
DOK5	55816	docking protein 5	214844_s_at	7557	1704.526	1.5703	0.0011	1e-04
KDM5A	5927	lysine (K)-specific demethylase 5A	202040_s_at	8330	1703.1323	1.6161	0.0011	1e-04
SKP2	6502	S-phase kinase-associated protein 2 (p45)	203625_x_at	9079	1699.5936	1.6117	0.0011	1e-04
STK3	6788	serine/threonine kinase 3	204068_at	9394	1708.0948	1.623	0.0011	1e-04
ADPGK	83440	ADP-dependent glucokinase	220980_s_at	11064	1696.5262	1.6027	0.0011	1e-04
PAPSS2	9060	3'-phosphoadenosine 5'-phosphosulfate synthase 2	203058_s_at	11800	1707.1105	1.5976	0.0011	1e-04
VAMP3	9341	vesicle-associated membrane protein 3 (cellubrevin)	201336_at	12086	1697.2179	1.5845	0.0011	1e-04
SYNCRIP	10492	synaptotagmin binding, cytoplasmic RNA interacting protein	209024_s_at	489	1710.7894	1.6194	0.0012	1e-04
CENPF	1063	centromere protein F, 350/400kDa (mitosin)	207331_at	609	1713.8453	1.5977	0.0012	1e-04
HDGF	3068	hepatoma-derived growth factor	200896_x_at	4259	1708.8505	1.6107	0.0012	1e-04
HOXA1	3198	homeobox A1	214639_s_at	4379	1711.2322	1.6109	0.0012	1e-04
HNRNPM	4670	heterogeneous nuclear ribonucleoprotein M	200072_s_at	5486	1712.7009	1.6123	0.0012	1e-04
UTP6	55813	UTP6, small subunit (SSU) processome component, homolog (yeast)	218715_at	7555	1715.9944	1.6159	0.0012	1e-04
GCC1	79571	GRIP and coiled-coil domain containing 1	218912_at	10280	1710.4484	1.6129	0.0012	1e-04
ZNF606	80095	zinc finger protein 606	219635_at	10656	1716.3574	1.6037	0.0012	1e-04
SRSF9	8683	serine/arginine-rich splicing factor 9	200044_at	11486	1708.5979	1.622	0.0012	1e-04
FILIP1L	11259	filamin A interacting protein 1-like	204135_at	1096	1718.6761	1.5781	0.0013	1e-04
HMGCL	3155	3-hydroxymethyl-3-methylglutaryl-CoA lyase	202772_at	4340	1716.9312	1.61	0.0013	1e-04
APOE	348	apolipoprotein E	203381_s_at	4587	1718.3309	1.577	0.0013	1e-04
MLH1	4292	mutL homolog 1, colon cancer, nonpolyposis type 2 (E. coli)	202520_s_at	5283	1721.0733	1.6106	0.0013	1e-04
TH1L	51497	TH1-like (Drosophila)	220607_x_at	6216	1723.5398	1.604	0.0013	1e-04
C14orf166	51637	chromosome 14 open reading frame 166	217768_at	6291	1719.9246	1.603	0.0013	1e-04
RNPEP	6051	arginyl aminopeptidase (aminopeptidase B)	208270_s_at	8469	1717.2486	1.6167	0.0013	1e-04
TNFAIP3	7128	tumor necrosis factor, alpha-induced protein 3	202643_s_at	9648	1717.3011	1.5768	0.0013	1e-04
TPR	7175	translocated promoter region (to activated MET oncogene)	201730_s_at	9689	1722.7342	1.6208	0.0013	1e-04
ESPL1	9700	extra spindle pole bodies homolog 1 (S. cerevisiae)	204817_at	12404	1720.6383	1.6131	0.0013	1e-04
CDKN3	1033	cyclin-dependent kinase inhibitor 3	209714_s_at	356	1736.7291	1.5594	0.0014	1e-04
POLD3	10714	polymerase (DNA-directed), delta 3, accessory subunit	212836_at	669	1730.658	1.5967	0.0014	1e-04
SYNPO	11346	synaptopodin	202796_at	1165	1738.3271	1.5641	0.0014	1e-04
CYBB	1536	cytochrome b-245, beta polypeptide	203922_s_at	1618	1728.1238	1.5636	0.0014	1e-04
DHFR	1719	dihydrofolate reductase	202532_s_at	1782	1732.0299	1.6142	0.0014	1e-04
DTNA	1837	dystrobrevin, alpha	205741_s_at	1879	1737.5046	1.5748	0.0014	1e-04
F3	2152	coagulation factor III (thromboplastin, tissue factor)	204363_at	2149	1730.5288	1.589	0.0014	1e-04
METTL7A	25840	methyltransferase like 7A	207761_s_at	3177	1725.0927	1.5723	0.0014	1e-04
NSL1	25936	NSL1, MIND kinetochore complex component, homolog (S. cerevisiae)	209483_s_at	3235	1735.4759	1.5975	0.0014	1e-04
GOLIM4	27333	golgi integral membrane protein 4	204322_at	3723	1726.6269	1.6089	0.0014	1e-04
IER5	51278	immediate early response 5	218611_at	6067	1730.1579	1.5982	0.0014	1e-04
C1orf9	51430	chromosome 1 open reading frame 9	203429_s_at	6180	1727.0807	1.6245	0.0014	1e-04
TMEM106B	54664	transmembrane protein 106B	218930_s_at	6760	1732.901	1.5913	0.0014	1e-04
PPP1CC	5501	protein phosphatase 1, catalytic subunit, gamma isozyme	200726_at	6988	1725.1207	1.6171	0.0014	1e-04
NOL8	55035	nucleolar protein 8	218244_at	7011	1733.4719	1.6213	0.0014	1e-04
RFC2	5982	replication factor C (activator 1) 2, 40kDa	1053_at	8389	1732.4708	1.6039	0.0014	1e-04
RPL18	6141	ribosomal protein L18	200022_at	8523	1729.5319	1.6127	0.0014	1e-04
BGN	633	biglycan	201261_x_at	8667	1735.9681	1.6134	0.0014	1e-04
SP100	6672	SP100 nuclear antigen	202863_at	9298	1739.2639	1.6067	0.0014	1e-04
TNFRSF1B	7133	tumor necrosis factor receptor superfamily, member 1B	203508_at	9652	1734.6054	1.5728	0.0014	1e-04
VASP	7408	vasodilator-stimulated phosphoprotein	202205_at	9865	1729.5727	1.5922	0.0014	1e-04
TRRAP	8295	transformation/transcription domain-associated protein	202642_s_at	11024	1740.3344	1.6229	0.0014	2e-04
KIAA0040	9674	KIAA0040	203143_s_at	12376	1735.6758	1.6098	0.0014	1e-04
PACSIN2	11252	protein kinase C and casein kinase substrate in neurons 2	201651_s_at	1090	1743.9456	1.6087	0.0015	2e-04
AIM1	202	absent in melanoma 1	212543_at	2034	1748.3784	1.5555	0.0015	2e-04
GALNT10	55568	UDP-N-acetyl-alpha-D-galactosamine:polypeptide N-acetylgalactosaminyltransferase 10 (GalNAc-T10)	207357_s_at	7363	1744.5655	1.6088	0.0015	2e-04
RGS16	6004	regulator of G-protein signaling 16	209324_s_at	8413	1744.2276	1.5467	0.0015	2e-04
BMP2	650	bone morphogenetic protein 2	205289_at	9071	1741.8202	1.5924	0.0015	2e-04
CCDC15	80071	coiled-coil domain containing 15	220466_at	10652	1745.1343	1.6235	0.0015	2e-04
ACOX2	8309	acyl-CoA oxidase 2, branched chain	205364_at	11029	1746.428	1.5987	0.0015	2e-04
FUBP3	8939	far upstream element (FUSE) binding protein 3	212824_at	11691	1747.8774	1.6292	0.0015	2e-04
FAM38A	9780	family with sequence similarity 38, member A	202771_at	12484	1751.4375	1.6122	0.0015	2e-04
CLU	1191	clusterin	208791_at	1259	1764.5052	1.5949	0.0016	2e-04
HIP1	3092	huntingtin interacting protein 1	205425_at	4295	1756.2345	1.6252	0.0016	2e-04
MTHFD1	4522	methylenetetrahydrofolate dehydrogenase (NADP+ dependent) 1, methenyltetrahydrofolate cyclohydrolase, formyltetrahydrofolate synthetase	202309_at	5400	1759.6067	1.6106	0.0016	2e-04
ACTB	60	actin, beta	200801_x_at	8408	1757.0187	1.6219	0.0016	2e-04
UBE2H	7328	ubiquitin-conjugating enzyme E2H (UBC8 homolog, yeast)	217799_x_at	9809	1764.9661	1.6179	0.0016	2e-04
CCNL2	81669	cyclin L2	221427_s_at	10932	1762.3777	1.6008	0.0016	2e-04
KEAP1	9817	kelch-like ECH-associated protein 1	202417_at	12516	1758.9411	1.6214	0.0016	2e-04
YAP1	10413	Yes-associated protein 1	213342_at	417	1770.3844	1.6097	0.0017	2e-04
SLC26A2	1836	solute carrier family 26 (sulfate transporter), member 2	205097_at	1878	1766.4489	1.6215	0.0017	2e-04
INTS8	55656	integrator complex subunit 8	218905_at	7420	1770.1073	1.6293	0.0017	2e-04
CTDSP1	58190	CTD (carboxy-terminal domain, RNA polymerase II, polypeptide A) small phosphatase 1	217844_at	8214	1768.3021	1.6228	0.0017	2e-04
TP53	7157	tumor protein p53	201746_at	9670	1769.5492	1.6299	0.0017	2e-04
HOXA4	3201	homeobox A4	206289_at	4384	1776.6044	1.5792	0.0018	2e-04
MID1	4281	midline 1 (Opitz/BBB syndrome)	203636_at	5272	1778.2619	1.6252	0.0018	2e-04
ACLY	47	ATP citrate lyase	201127_s_at	5513	1775.9304	1.6192	0.0018	2e-04
PIGT	51604	phosphatidylinositol glycan anchor biosynthesis, class T	217770_at	6275	1776.7735	1.6215	0.0018	2e-04
PIGF	5281	phosphatidylinositol glycan anchor biosynthesis, class F	205077_s_at	6452	1776.7492	1.6233	0.0018	2e-04
PLAUR	5329	plasminogen activator, urokinase receptor	210845_s_at	6495	1775.3185	1.5698	0.0018	2e-04
C1orf27	54953	chromosome 1 open reading frame 27	218721_s_at	6934	1778.7703	1.6275	0.0018	2e-04
TMEM38B	55151	transmembrane protein 38B	218772_x_at	7105	1775.5571	1.5844	0.0018	2e-04
CEP55	55165	centrosomal protein 55kDa	218542_at	7116	1774.2505	1.6186	0.0018	2e-04
PSMD9	5715	proteasome (prosome, macropain) 26S subunit, non-ATPase, 9	207805_s_at	7980	1775.3431	1.6218	0.0018	2e-04
RER1	11079	RER1 retention in endoplasmic reticulum 1 homolog (S. cerevisiae)	202296_s_at	948	1779.8728	1.6302	0.0019	2e-04
CHODL	140578	chondrolectin	219867_at	1464	1784.6837	1.4348	0.0019	2e-04
C20orf4	25980	chromosome 20 open reading frame 4	218089_at	3261	1781.0883	1.6316	0.0019	2e-04
IFNAR2	3455	interferon (alpha, beta and omega) receptor 2	204785_x_at	4568	1788.7253	1.636	0.0019	2e-04
KARS	3735	lysyl-tRNA synthetase	200079_s_at	4780	1782.3353	1.6314	0.0019	2e-04
OXA1L	5018	oxidase (cytochrome c) assembly 1-like	208717_at	5752	1785.6805	1.6159	0.0019	2e-04
WDR60	55112	WD repeat domain 60	219251_s_at	7073	1782.3658	1.6217	0.0019	2e-04
LANCL2	55915	LanC lantibiotic synthetase component C-like 2 (bacterial)	218219_s_at	7621	1785.1668	1.3217	0.0019	2e-04
C21orf59	56683	chromosome 21 open reading frame 59	218123_at	7789	1779.7047	1.6175	0.0019	2e-04
RRAS	6237	related RAS viral (r-ras) oncogene homolog	212647_at	8596	1779.6506	1.6076	0.0019	2e-04
TFRC	7037	transferrin receptor (p90, CD71)	207332_s_at	9565	1782.1761	1.5551	0.0019	2e-04
XPO1	7514	exportin 1 (CRM1 homolog, yeast)	208775_at	9934	1782.8813	1.6357	0.0019	2e-04
GPR65	8477	G protein-coupled receptor 65	214467_at	11266	1788.1251	1.6037	0.0019	2e-04
CDC23	8697	cell division cycle 23 homolog (S. cerevisiae)	202892_at	11495	1778.6747	1.633	0.0019	2e-04
AP1S2	8905	adaptor-related protein complex 1, sigma 2 subunit	203299_s_at	11666	1786.3458	1.5594	0.0019	2e-04
CSNK1A1	1452	casein kinase 1, alpha 1	206562_s_at	1514	1794.8083	1.6258	0.002	2e-04
ALDH3A2	224	aldehyde dehydrogenase 3 family, member A2	202053_s_at	2251	1791.0429	1.6067	0.002	2e-04
APEX1	328	APEX nuclease (multifunctional DNA repair enzyme) 1	210027_s_at	4439	1796.081	1.6013	0.002	2e-04
MYL9	10398	myosin, light chain 9, regulatory	201058_s_at	400	1798.8345	1.5868	0.0021	2e-04
TP53TG1	11257	TP53 target 1 (non-protein coding)	209917_s_at	1094	1797.8057	1.5821	0.0021	2e-04
NDUFB7	4713	NADH dehydrogenase (ubiquinone) 1 beta subcomplex, 7, 18kDa	202839_s_at	5527	1797.8997	1.6029	0.0021	2e-04
TMEM140	55281	transmembrane protein 140	218999_at	7224	1800.4369	1.5758	0.0021	2e-04
DPP3	10072	dipeptidyl-peptidase 3	218567_x_at	118	1803.6658	1.6317	0.0022	2e-04
LRIG1	26018	leucine-rich repeats and immunoglobulin-like domains 1	211596_s_at	3285	1810.514	1.6093	0.0022	2e-04
ANGPT1	284	angiopoietin 1	205608_s_at	3849	1809.772	1.5824	0.0022	2e-04
DNAJC15	29103	DnaJ (Hsp40) homolog, subfamily C, member 15	218435_at	4016	1802.8288	1.6038	0.0022	2e-04
HEG1	57493	HEG homolog 1 (zebrafish)	212822_at	8078	1809.8499	1.6404	0.0022	2e-04
RAC2	5880	ras-related C3 botulinum toxin substrate 2 (rho family, small GTP binding protein Rac2)	207419_s_at	8283	1805.5044	1.6023	0.0022	2e-04
BICD1	636	bicaudal D homolog 1 (Drosophila)	204741_at	8690	1802.525	1.6299	0.0022	2e-04
STAC	6769	SH3 and cysteine rich domain	205743_at	9375	1810.7874	1.5812	0.0022	2e-04
POMZP3	22932	POM121 and ZP3 fusion	210910_s_at	2398	1819.3362	1.6144	0.0023	3e-04
GLTSCR2	29997	glioma tumor suppressor candidate region gene 2	217807_s_at	4197	1815.0292	1.6241	0.0023	3e-04
SPG21	51324	spastic paraplegia 21 (autosomal recessive, Mast syndrome)	215383_x_at	6114	1819.2838	1.6278	0.0023	3e-04
CCDC76	54482	coiled-coil domain containing 76	219130_at	6683	1816.1745	1.6328	0.0023	3e-04
TULP3	7289	tubby like protein 3	205854_at	9765	1813.0742	1.6216	0.0023	2e-04
TMEM231	79583	transmembrane protein 231	64900_at	10288	1812.3059	1.6021	0.0023	2e-04
CD47	961	CD47 molecule	211075_s_at	12318	1817.3004	1.5673	0.0023	3e-04
DAD1	1603	defender against cell death 1	200046_at	1686	1825.9237	1.6178	0.0024	3e-04
AIF1	199	allograft inflammatory factor 1	207823_s_at	1987	1821.3485	1.517	0.0024	3e-04
DKK1	22943	dickkopf homolog 1 (Xenopus laevis)	204602_at	2406	1820.3487	1.4104	0.0024	3e-04
NCSTN	23385	nicastrin	208759_at	2775	1824.9842	1.6224	0.0024	3e-04
SLC39A6	25800	solute carrier family 39 (zinc transporter), member 6	202088_at	3145	1823.5068	1.633	0.0024	3e-04
ITGA2	3673	integrin, alpha 2 (CD49B, alpha 2 subunit of VLA-2 receptor)	205032_at	4727	1825.7761	1.6223	0.0024	3e-04
CENPM	79019	centromere protein M	218741_at	10141	1821.5432	1.6003	0.0024	3e-04
EIF3D	8664	eukaryotic translation initiation factor 3, subunit D	200005_at	11469	1826.2098	1.6215	0.0024	3e-04
ILF2	3608	interleukin enhancer binding factor 2, 45kDa	200052_s_at	4673	1828.0896	1.6094	0.0025	3e-04
MPV17	4358	MpV17 mitochondrial inner membrane protein	203466_at	5337	1831.7138	1.6195	0.0025	3e-04
ATF4	468	activating transcription factor 4 (tax-responsive enhancer element B67)	200779_at	5494	1827.3084	1.6285	0.0025	3e-04
IFT52	51098	intraflagellar transport 52 homolog (Chlamydomonas)	218709_s_at	5948	1828.5228	1.6208	0.0025	3e-04
CECR1	51816	cat eye syndrome chromosome region, candidate 1	219505_at	6375	1827.2757	1.5632	0.0025	3e-04
APOLD1	81575	apolipoprotein L domain containing 1	221031_s_at	10903	1827.8867	1.718	0.0025	3e-04
VAV3	10451	vav 3 guanine nucleotide exchange factor	218806_s_at	448	1835.1945	1.5811	0.0026	3e-04
EHD4	30844	EH-domain containing 4	209536_s_at	4284	1833.7584	1.6288	0.0026	3e-04
MED1	5469	mediator complex subunit 1	203496_s_at	6770	1833.0545	1.6406	0.0026	3e-04
TWIST1	7291	twist homolog 1 (Drosophila)	213943_at	9768	1835.4559	1.5849	0.0026	3e-04
PLEKHF2	79666	pleckstrin homology domain containing, family F (with FYVE domain) member 2	218640_s_at	10350	1834.0022	1.6353	0.0026	3e-04
CDKN1A	1026	cyclin-dependent kinase inhibitor 1A (p21, Cip1)	202284_s_at	290	1844.0319	1.59	0.0027	3e-04
PLSCR4	57088	phospholipid scramblase 4	218901_at	7934	1842.1637	1.6052	0.0027	3e-04
CA3	761	carbonic anhydrase III, muscle specific	204865_at	9986	1843.6762	1.5382	0.0027	3e-04
ABCC4	10257	ATP-binding cassette, sub-family C (CFTR/MRP), member 4	203196_at	289	1847.8151	1.6304	0.0028	3e-04
SDCCAG3	10807	serologically defined colon cancer antigen 3	218427_at	738	1848.1391	1.6445	0.0028	3e-04
LRP1	4035	low density lipoprotein receptor-related protein 1	200784_s_at	5079	1849.8989	1.6241	0.0028	3e-04
RALA	5898	v-ral simian leukemia viral oncogene homolog A (ras related)	214435_x_at	8299	1846.0045	1.6063	0.0028	3e-04
ZMYM6	9204	zinc finger, MYM-type 6	213698_at	11956	1847.4137	1.6332	0.0028	3e-04
LPXN	9404	leupaxin	216250_s_at	12147	1848.992	1.6057	0.0028	3e-04
EEF1B2	1933	eukaryotic translation elongation factor 1 beta 2	200705_s_at	1938	1852.314	1.6418	0.0029	3e-04
SEC31A	22872	SEC31 homolog A (S. cerevisiae)	200945_s_at	2344	1856.5325	1.6105	0.0029	3e-04
LSM14A	26065	LSM14A, SCD6 homolog A (S. cerevisiae)	212131_at	3318	1856.147	1.643	0.0029	3e-04
LAMP1	3916	lysosomal-associated membrane protein 1	201551_s_at	4976	1854.2539	1.6339	0.0029	3e-04
PEPD	5184	peptidase D	202108_at	6376	1854.5323	1.6329	0.0029	3e-04
PGM1	5236	phosphoglucomutase 1	201968_s_at	6417	1852.2099	1.6072	0.0029	3e-04
TMEM214	54867	transmembrane protein 214	217899_at	6869	1855.664	1.6286	0.0029	3e-04
SNAPC1	6617	small nuclear RNA activating complex, polypeptide 1, 43kDa	205443_at	9242	1851.7832	1.6379	0.0029	3e-04
PRR14	78994	proline rich 14	218714_at	10121	1851.9904	1.6438	0.0029	3e-04
C6orf62	81688	chromosome 6 open reading frame 62	208809_s_at	10933	1851.6163	1.6338	0.0029	3e-04
EIF2AK3	9451	eukaryotic translation initiation factor 2-alpha kinase 3	218696_at	12187	1851.6091	1.6312	0.0029	3e-04
PPIH	10465	peptidylprolyl isomerase H (cyclophilin H)	204228_at	461	1858.516	1.643	0.003	3e-04
JUNB	3726	jun B proto-oncogene	201473_at	4773	1859.2734	1.5834	0.003	3e-04
LOXL1	4016	lysyl oxidase-like 1	203570_at	5067	1857.9556	1.5572	0.003	3e-04
MYBL1	4603	v-myb myeloblastosis viral oncogene homolog (avian)-like 1	213906_at	5430	1860.2147	1.6324	0.003	3e-04
AKR1A1	10327	aldo-keto reductase family 1, member A1 (aldehyde reductase)	201900_s_at	353	1861.474	1.6227	0.0031	3e-04
PAPOLA	10914	poly(A) polymerase alpha	209388_at	812	1862.8454	1.6442	0.0031	3e-04
SLC35D1	23169	solute carrier family 35 (UDP-glucuronic acid/UDP-N-acetylgalactosamine dual transporter), member D1	209711_at	2584	1862.5419	1.6374	0.0031	3e-04
FBXL7	23194	F-box and leucine-rich repeat protein 7	213249_at	2608	1864.0381	1.6361	0.0031	4e-04
SPATS2L	26010	spermatogenesis associated, serine-rich 2-like	215617_at	3279	1863.054	1.6195	0.0031	3e-04
AATF	26574	apoptosis antagonizing transcription factor	209165_at	3490	1863.6153	1.6383	0.0031	4e-04
INPPL1	3636	inositol polyphosphate phosphatase-like 1	201598_s_at	4699	1863.1355	1.6373	0.0031	3e-04
NUP54	53371	nucleoporin 54kDa	215213_at	6514	1864.6676	1.6386	0.0031	4e-04
RPS26	6231	ribosomal protein S26	217753_s_at	8590	1866.6807	1.6921	0.0031	4e-04
UFD1L	7353	ubiquitin fusion degradation 1 like (yeast)	209103_s_at	9828	1862.9483	1.6158	0.0031	3e-04
KIAA0174	9798	KIAA0174	200851_s_at	12500	1861.9649	1.6476	0.0031	3e-04
ADORA3	140	adenosine A3 receptor	206171_at	1452	1874.9006	1.5882	0.0032	4e-04
CTBS	1486	chitobiase, di-N-acetyl-	218923_at	1561	1874.2844	1.6235	0.0032	4e-04
ATAD2	29028	ATPase family, AAA domain containing 2	218782_s_at	3974	1873.6006	1.6415	0.0032	4e-04
NAGA	4668	N-acetylgalactosaminidase, alpha-	202943_s_at	5483	1871.4053	1.6316	0.0032	4e-04
USP1	7398	ubiquitin specific peptidase 1	202412_s_at	9857	1873.109	1.6325	0.0032	4e-04
CLPP	8192	ClpP caseinolytic peptidase, ATP-dependent, proteolytic subunit homolog (E. coli)	202799_at	10975	1874.9488	1.6331	0.0032	4e-04
PMPCB	9512	peptidase (mitochondrial processing) beta	201682_at	12236	1871.419	1.6269	0.0032	4e-04
NUP93	9688	nucleoporin 93kDa	202188_at	12390	1874.4674	1.6223	0.0032	4e-04
ASPN	54829	asporin	219087_at	6837	1876.8667	1.6108	0.0033	4e-04
ECHDC2	55268	enoyl CoA hydratase domain containing 2	218552_at	7211	1878.1037	1.616	0.0033	4e-04
EIF2B1	1967	eukaryotic translation initiation factor 2B, subunit 1 alpha, 26kDa	201632_at	1969	1879.1478	1.6389	0.0034	4e-04
LAIR1	3903	leukocyte-associated immunoglobulin-like receptor 1	208071_s_at	4958	1880.7408	1.6093	0.0034	4e-04
ESF1	51575	ESF1, nucleolar pre-rRNA processing protein, homolog (S. cerevisiae)	218859_s_at	6259	1881.7454	1.64	0.0035	4e-04
WIPI1	55062	WD repeat domain, phosphoinositide interacting 1	203827_at	7029	1883.1864	1.6119	0.0035	4e-04
SOAT1	6646	sterol O-acyltransferase 1	221561_at	9271	1882.9523	1.624	0.0035	4e-04
PPM1D	8493	protein phosphatase, Mg2+/Mn2+ dependent, 1D	204566_at	11299	1885.7304	1.6402	0.0035	4e-04
PSMF1	9491	proteasome (prosome, macropain) inhibitor subunit 1 (PI31)	201052_s_at	12220	1885.9107	1.632	0.0035	4e-04
ZC3H11A	9877	zinc finger CCCH-type containing 11A	205788_s_at	12570	1886.4745	1.4637	0.0035	4e-04
HIST1H1D	3007	histone cluster 1, H1d	214537_at	4214	1888.0769	1.6232	0.0036	4e-04
PLCD1	5333	phospholipase C, delta 1	205125_at	6500	1889.4715	1.6132	0.0036	4e-04
PLK1	5347	polo-like kinase 1	202240_at	6525	1891.518	1.6389	0.0036	4e-04
CHPF2	54480	chondroitin polymerizing factor 2	221799_at	6682	1888.9574	1.6289	0.0036	4e-04
COL4A5	1287	collagen, type IV, alpha 5	213110_s_at	1340	1893.5223	1.6239	0.0037	4e-04
H2AFZ	3015	H2A histone family, member Z	200853_at	4221	1896.1357	1.5792	0.0037	4e-04
PHF10	55274	PHD finger protein 10	219126_at	7217	1894.0757	1.6367	0.0037	4e-04
TPM2	7169	tropomyosin 2 (beta)	204083_s_at	9682	1893.9642	1.6033	0.0037	4e-04
ECT2	1894	epithelial cell transforming sequence 2 oncogene	219787_s_at	1916	1900.6443	1.6312	0.0038	4e-04
FCGR2B	2213	Fc fragment of IgG, low affinity IIb, receptor (CD32)	210889_s_at	2220	1903.3694	1.5442	0.0038	4e-04
UTP20	27340	UTP20, small subunit (SSU) processome component, homolog (yeast)	209725_at	3730	1901.8815	1.6443	0.0038	4e-04
KDELC1	79070	KDEL (Lys-Asp-Glu-Leu) containing 1	219479_at	10170	1900.7162	1.6429	0.0038	4e-04
STX10	8677	syntaxin 10	212625_at	11482	1907.1731	1.6461	0.0038	4e-04
FPGT	8790	fucose-1-phosphate guanylyltransferase	205140_at	11564	1899.1279	1.6343	0.0038	4e-04
DMTF1	9988	cyclin D binding myb-like transcription factor 1	203301_s_at	12671	1907.2485	1.6365	0.0038	4e-04
ZMPSTE24	10269	zinc metallopeptidase (STE24 homolog, S. cerevisiae)	202939_at	299	1907.7958	1.6459	0.0039	5e-04
TCF4	6925	transcription factor 4	203753_at	9498	1909.0967	1.6465	0.0039	5e-04
CAPZA1	829	capping protein (actin filament) muscle Z-line, alpha 1	208374_s_at	11019	1907.896	1.6331	0.0039	5e-04
ASCC3	10973	activating signal cointegrator 1 complex subunit 3	212815_at	860	1913.7127	1.6189	0.004	5e-04
CARHSP1	23589	calcium regulated heat stable protein 1, 24kDa	218384_at	2925	1911.8429	1.6205	0.004	5e-04
C6orf48	50854	chromosome 6 open reading frame 48	220755_s_at	5849	1912.308	1.654	0.004	5e-04
KTELC1	56983	KTEL (Lys-Tyr-Glu-Leu) containing 1	218587_s_at	7886	1911.2053	1.6279	0.004	5e-04
CA9	768	carbonic anhydrase IX	205199_at	10003	1913.6624	1.5959	0.004	5e-04
TCTN1	79600	tectonic family member 1	218584_at	10300	1912.1638	1.6482	0.004	5e-04
GNL2	29889	guanine nucleotide binding protein-like 2 (nucleolar)	201948_at	4125	1918.4316	1.6343	0.0041	5e-04
TMEM106C	79022	transmembrane protein 106C	201764_at	10142	1919.8855	1.6128	0.0041	5e-04
CDCA3	83461	cell division cycle associated 3	221436_s_at	11079	1916.6741	1.6302	0.0041	5e-04
CLK2	1196	CDC-like kinase 2	203229_s_at	1262	1921.0403	1.6514	0.0042	5e-04
PHB	5245	prohibitin	200658_s_at	6423	1922.7647	1.6489	0.0042	5e-04
PTPRC	5788	protein tyrosine phosphatase, receptor type, C	207238_s_at	8182	1923.2034	1.5976	0.0042	5e-04
S100B	6285	S100 calcium binding protein B	209686_at	8630	1924.9248	1.6292	0.0042	5e-04
LOC100272216	100272216	hypothetical LOC100272216	213089_at	64	1928.846	1.5813	0.0043	5e-04
HSPG2	3339	heparan sulfate proteoglycan 2	201654_s_at	4478	1932.6002	1.6382	0.0044	5e-04
NT5E	4907	5'-nucleotidase, ecto (CD73)	203939_at	5674	1929.9144	1.6132	0.0044	5e-04
RPL27A	6157	ribosomal protein L27a	203034_s_at	8533	1931.978	1.6425	0.0044	5e-04
LONP1	9361	lon peptidase 1, mitochondrial	209017_s_at	12104	1929.5674	1.6415	0.0044	5e-04
APRT	353	adenine phosphoribosyltransferase	203219_s_at	4611	1933.0949	1.6431	0.0045	5e-04
COMT	1312	catechol-O-methyltransferase	208817_at	1372	1940.2723	1.6493	0.0046	5e-04
DIMT1L	27292	DIM1 dimethyladenosine transferase 1-like (S. cerevisiae)	204405_x_at	3699	1941.7558	1.6373	0.0046	6e-04
NINJ1	4814	ninjurin 1	203045_at	5602	1939.4861	1.6296	0.0046	5e-04
PSENEN	55851	presenilin enhancer 2 homolog (C. elegans)	218302_at	7583	1941.574	1.6418	0.0046	6e-04
GLT25D1	79709	glycosyltransferase 25 domain containing 1	218473_s_at	10383	1940.2205	1.6425	0.0046	5e-04
C17orf42	79736	chromosome 17 open reading frame 42	219146_at	10407	1938.4989	1.649	0.0046	5e-04
DKC1	1736	dyskeratosis congenita 1, dyskerin	201478_s_at	1794	1945.5545	1.6514	0.0047	6e-04
POFUT1	23509	protein O-fucosyltransferase 1	210433_at	2861	1942.7274	1.6503	0.0047	6e-04
FAM35A	54537	family with sequence similarity 35, member A	220547_s_at	6715	1943.5181	1.6439	0.0047	6e-04
LSG1	55341	large subunit GTPase 1 homolog (S. cerevisiae)	221535_at	7282	1942.7136	1.66	0.0047	6e-04
HTRA1	5654	HtrA serine peptidase 1	201185_at	7757	1942.3534	1.6124	0.0047	6e-04
RBBP4	5928	retinoblastoma binding protein 4	210371_s_at	8332	1947.0607	1.6415	0.0047	6e-04
S100PBP	64766	S100P binding protein	218370_s_at	8989	1946.1828	1.641	0.0047	6e-04
MIS12	79003	MIS12, MIND kinetochore complex component, homolog (S. pombe)	221559_s_at	10130	1944.5171	1.6389	0.0047	6e-04
PGF	5228	placental growth factor	209652_s_at	6412	1948.3366	1.6341	0.0048	6e-04
ABCA8	10351	ATP-binding cassette, sub-family A (ABC1), member 8	204719_at	367	1952.4718	1.6312	0.0049	6e-04
C1QTNF1	114897	C1q and tumor necrosis factor related protein 1	220975_s_at	1199	1953.1476	1.5973	0.0049	6e-04
SF3A2	8175	splicing factor 3a, subunit 2, 66kDa	209381_x_at	10941	1950.8741	1.6499	0.0049	6e-04
SP140L	93349	SP140 nuclear body protein-like	214791_at	12081	1950.9687	1.6261	0.0049	6e-04
SF3A3	10946	splicing factor 3a, subunit 3, 60kDa	203818_s_at	837	1956.6488	1.6449	0.005	6e-04
C11orf67	28971	chromosome 11 open reading frame 67	220268_at	3949	1955.646	1.646	0.005	6e-04
IFNGR1	3459	interferon gamma receptor 1	202727_s_at	4571	1956.7329	1.6144	0.005	6e-04
GOLM1	51280	golgi membrane protein 1	217771_at	6070	1956.8186	1.6281	0.005	6e-04
DLG5	9231	discs, large homolog 5 (Drosophila)	201681_s_at	11984	1956.0313	1.6463	0.005	6e-04
POLI	11201	polymerase (DNA directed) iota	219317_at	1052	1958.9645	1.6508	0.0051	6e-04
SCAMP4	113178	secretory carrier membrane protein 4	213244_at	1133	1958.8568	1.6554	0.0051	6e-04
FTSJ2	29960	FtsJ homolog 2 (E. coli)	218356_at	4176	1960.154	1.6533	0.0051	6e-04
GIMAP6	474344	GTPase, IMAP family member 6	219777_at	5551	1957.8236	1.6307	0.0051	6e-04
ZNF12	7559	zinc finger protein 12	219571_s_at	9967	1959.3041	1.6477	0.0051	6e-04
ENPEP	2028	glutamyl aminopeptidase (aminopeptidase A)	204844_at	2044	1963.0042	1.6436	0.0052	6e-04
UCKL1	54963	uridine-cytidine kinase 1-like 1	218533_s_at	6945	1964.0729	1.641	0.0052	6e-04
MAVS	57506	mitochondrial antiviral signaling protein	220305_at	8083	1964.1092	1.6515	0.0052	6e-04
RPS8	6202	ribosomal protein S8	200858_s_at	8570	1961.5875	1.6606	0.0052	6e-04
TRAM2	9697	translocation associated membrane protein 2	202368_s_at	12399	1961.1914	1.6426	0.0052	6e-04
TSKU	25987	tsukushi small leucine rich proteoglycan homolog (Xenopus laevis)	218245_at	3264	1970.904	1.6397	0.0053	6e-04
C20orf30	29058	chromosome 20 open reading frame 30	220477_s_at	3981	1966.9399	1.6261	0.0053	6e-04
SCHIP1	29970	schwannomin interacting protein 1	204030_s_at	4183	1967.6314	1.6021	0.0053	6e-04
LOC390940	390940	hypothetical protein LOC390940	213556_at	4966	1969.1404	1.6374	0.0053	6e-04
PRKCSH	5589	protein kinase C substrate 80K-H	200707_at	7605	1965.1752	1.6318	0.0053	6e-04
PLXDC1	57125	plexin domain containing 1	214081_at	7963	1968.2765	1.6145	0.0053	6e-04
SRSF11	9295	serine/arginine-rich splicing factor 11	200685_at	12044	1969.3334	1.6598	0.0053	6e-04
MARCKS	4082	myristoylated alanine-rich protein kinase C substrate	201668_x_at	5126	1974.9819	1.6377	0.0054	7e-04
CYP20A1	57404	cytochrome P450, family 20, subfamily A, polypeptide 1	219565_at	8055	1974.5093	1.6538	0.0054	7e-04
CANT1	124583	calcium activated nucleotidase 1	221732_at	1300	1977.3886	1.6382	0.0055	7e-04
C14orf147	171546	chromosome 14 open reading frame 147	212460_at	1776	1977.8026	1.6185	0.0055	7e-04
SLMO2	51012	slowmo homolog 2 (Drosophila)	217851_s_at	5888	1978.6153	1.6426	0.0055	7e-04
PGM3	5238	phosphoglucomutase 3	210041_s_at	6418	1978.5839	1.6427	0.0055	7e-04
HJURP	55355	Holliday junction recognition protein	218726_at	7290	1977.1502	1.6484	0.0055	7e-04
ZFYVE26	23503	zinc finger, FYVE domain containing 26	213073_at	2855	1983.0535	1.6571	0.0056	7e-04
POLE2	5427	polymerase (DNA directed), epsilon 2 (p59 subunit)	205909_at	6620	1981.034	1.6398	0.0056	7e-04
SLC33A1	9197	solute carrier family 33 (acetyl-CoA transporter), member 1	203164_at	11947	1979.4996	1.6569	0.0056	7e-04
CHMP2A	27243	chromatin modifying protein 2A	202121_s_at	3676	1986.0531	1.6478	0.0057	7e-04
HADHB	3032	hydroxyacyl-CoA dehydrogenase/3-ketoacyl-CoA thiolase/enoyl-CoA hydratase (trifunctional protein), beta subunit	201007_at	4232	1984.1161	1.6373	0.0057	7e-04
HOXD4	3233	homeobox D4	205522_at	4411	1986.3384	1.6482	0.0057	7e-04
RPL7A	6130	ribosomal protein L7a	217740_x_at	8514	1990.3808	1.6518	0.0058	7e-04
OXSR1	9943	oxidative-stress responsive 1	202696_at	12635	1987.0908	1.6504	0.0058	7e-04
ALDH7A1	501	aldehyde dehydrogenase 7 family, member A1	208950_s_at	5748	1992.751	1.627	0.0059	7e-04
POLR2F	5435	polymerase (RNA) II (DNA directed) polypeptide F	209511_at	6635	1992.8253	1.6442	0.0059	7e-04
MNS1	55329	meiosis-specific nuclear structural 1	219703_at	7270	1997.4147	1.6533	0.006	7e-04
CHST7	56548	carbohydrate (N-acetylglucosamine 6-O) sulfotransferase 7	206756_at	7759	1994.9744	1.5889	0.006	7e-04
RPS10	6204	ribosomal protein S10	200095_x_at	8572	1995.4668	1.6637	0.006	7e-04
UBE2A	7319	ubiquitin-conjugating enzyme E2A (RAD6 homolog)	201898_s_at	9800	1995.3475	1.6489	0.006	7e-04
FADD	8772	Fas (TNFRSF6)-associated via death domain	202535_at	11551	1994.6819	1.6546	0.006	7e-04
BCL10	8915	B-cell CLL/lymphoma 10	205263_at	11676	2001.4573	1.6546	0.0061	8e-04
RGS19	10287	regulator of G-protein signaling 19	204336_s_at	316	2005.6481	1.644	0.0062	8e-04
KCNJ8	3764	potassium inwardly-rectifying channel, subfamily J, member 8	205303_at	4824	2005.8928	1.6335	0.0062	8e-04
LDHA	3939	lactate dehydrogenase A	200650_s_at	4994	2005.7661	1.6286	0.0062	8e-04
VWA5A	4013	von Willebrand factor A domain containing 5A	205011_at	5064	2004.9216	1.6236	0.0062	8e-04
THADA	63892	thyroid adenoma associated	220212_s_at	8722	2004.8885	1.6554	0.0062	8e-04
HOXA10	3206	homeobox A10	213147_at	4389	2006.8714	1.6388	0.0063	8e-04
TMEM100	55273	transmembrane protein 100	219230_at	7216	2009.0087	1.5542	0.0063	8e-04
IL32	9235	interleukin 32	203828_s_at	11989	2007.1671	1.6282	0.0063	8e-04
NUBP2	10101	nucleotide binding protein 2 (MinD homolog, E. coli)	218227_at	145	2011.4219	1.6504	0.0064	8e-04
CCR1	1230	chemokine (C-C motif) receptor 1	205098_at	1282	2014.0454	1.6348	0.0065	8e-04
CLCC1	23155	chloride channel CLIC-like 1	207855_s_at	2571	2011.8105	1.6558	0.0065	8e-04
GTF2A2	2958	general transcription factor IIA, 2, 12kDa	202678_at	4075	2013.7135	1.6509	0.0065	8e-04
SPG11	80208	spastic paraplegia 11 (autosomal recessive)	203513_at	10714	2014.6099	1.6426	0.0065	8e-04
C14orf109	26175	chromosome 14 open reading frame 109	213246_at	3367	2019.0585	1.6498	0.0067	8e-04
LY75	4065	lymphocyte antigen 75	205668_at	5111	2019.6583	1.6361	0.0067	8e-04
TYW1	55253	tRNA-yW synthesizing protein 1 homolog (S. cerevisiae)	218347_at	7199	2020.1217	1.6585	0.0067	8e-04
RYK	6259	RYK receptor-like tyrosine kinase	202853_s_at	8611	2020.744	1.6602	0.0067	8e-04
HAUS4	54930	HAUS augmin-like complex, subunit 4	218383_at	6919	2022.3848	1.6546	0.0068	8e-04
IFRD2	7866	interferon-related developmental regulator 2	209100_at	10105	2023.8168	1.6494	0.0068	9e-04
CDO1	1036	cysteine dioxygenase, type I	204154_at	369	2025.792	1.6128	0.0069	9e-04
GM2A	2760	GM2 ganglioside activator	209727_at	3763	2023.7027	1.6519	0.0069	9e-04
MYO10	4651	myosin X	201976_s_at	5472	2027.1688	1.6675	0.0069	9e-04
PDGFRA	5156	platelet-derived growth factor receptor, alpha polypeptide	203131_at	6247	2025.2775	1.549	0.0069	9e-04
GALNT7	51809	UDP-N-acetyl-alpha-D-galactosamine:polypeptide N-acetylgalactosaminyltransferase 7 (GalNAc-T7)	218313_s_at	6374	2024.7074	1.6552	0.0069	9e-04
ANKRD57	65124	ankyrin repeat domain 57	219496_at	9104	2026.9225	1.6617	0.0069	9e-04
SLC2A1	6513	solute carrier family 2 (facilitated glucose transporter), member 1	201249_at	9106	2026.1907	1.5876	0.0069	9e-04
CDC73	79577	cell division cycle 73, Paf1/RNA polymerase II complex component, homolog (S. cerevisiae)	218578_at	10285	2026.2156	1.6396	0.0069	9e-04
JAM3	83700	junctional adhesion molecule 3	212813_at	11118	2027.525	1.6481	0.0069	9e-04
FDX1	2230	ferredoxin 1	203646_at	2245	2029.7163	1.6463	0.007	9e-04
ETAA1	54465	Ewing tumor-associated antigen 1	219216_at	6670	2030.295	1.6563	0.007	9e-04
ZFHX4	79776	zinc finger homeobox 4	219779_at	10436	2028.4127	1.634	0.007	9e-04
CETN3	1070	centrin, EF-hand protein, 3	209662_at	665	2033.7116	1.6544	0.0071	9e-04
FBXL12	54850	F-box and leucine-rich repeat protein 12	220127_s_at	6853	2031.2528	1.6567	0.0071	9e-04
TCF7L1	83439	transcription factor 7-like 1 (T-cell specific, HMG-box)	221016_s_at	11062	2032.9906	1.6638	0.0071	9e-04
STC2	8614	stanniocalcin 2	203438_at	11426	2033.4275	1.6453	0.0071	9e-04
TOB2	10766	transducer of ERBB2, 2	221496_s_at	707	2036.1023	1.6364	0.0072	9e-04
PAXIP1	22976	PAX interacting (with transcription-activation domain) protein 1	212825_at	2417	2037.2102	1.6585	0.0072	9e-04
PSMA7	5688	proteasome (prosome, macropain) subunit, alpha type, 7	201114_x_at	7814	2036.4348	1.6495	0.0072	9e-04
SEC23B	10483	Sec23 homolog B (S. cerevisiae)	201582_at	480	2039.3221	1.6637	0.0073	9e-04
COPE	11316	coatomer protein complex, subunit epsilon	201264_at	1130	2039.3788	1.642	0.0073	9e-04
PHC1	1911	polyhomeotic homolog 1 (Drosophila)	218338_at	1928	2037.3632	1.6683	0.0073	9e-04
KBTBD2	25948	kelch repeat and BTB (POZ) domain containing 2	212447_at	3241	2038.1488	1.6645	0.0073	9e-04
STAG1	10274	stromal antigen 1	202293_at	304	2043.4168	1.6589	0.0074	9e-04
FBXO5	26271	F-box protein 5	218875_s_at	3412	2045.5224	1.6505	0.0075	0.001
RGS2	5997	regulator of G-protein signaling 2, 24kDa	202388_at	8405	2046.1476	1.617	0.0075	0.001
CEBPG	1054	CCAAT/enhancer binding protein (C/EBP), gamma	204203_at	527	2049.4771	1.6369	0.0077	0.001
HMGB1	3146	high-mobility group box 1	200679_x_at	4335	2051.8722	1.6563	0.0077	0.001
SMURF2	64750	SMAD specific E3 ubiquitin protein ligase 2	205596_s_at	8978	2050.2463	1.6668	0.0077	0.001
THOC2	57187	THO complex 2	212994_at	7999	2052.4463	1.6634	0.0078	0.001
HNRNPC	3183	heterogeneous nuclear ribonucleoprotein C (C1/C2)	200014_s_at	4367	2055.7412	1.6368	0.0079	0.001
MRPL42	28977	mitochondrial ribosomal protein L42	217919_s_at	3953	2061.0355	1.635	0.0081	0.001
TAF7	6879	TAF7 RNA polymerase II, TATA box binding protein (TBP)-associated factor, 55kDa	201023_at	9459	2060.3474	1.6367	0.0081	0.001
C19orf10	56005	chromosome 19 open reading frame 10	216483_s_at	7651	2062.2633	1.6492	0.0082	0.001
IER3	8870	immediate early response 3	201631_s_at	11634	2063.7732	1.6555	0.0082	0.0011
AHCTF1	25909	AT hook containing transcription factor 1	214766_s_at	3219	2066.2485	1.6661	0.0083	0.0011
KAL1	3730	Kallmann syndrome 1 sequence	205206_at	4777	2065.6909	1.5882	0.0083	0.0011
AASS	10157	aminoadipate-semialdehyde synthase	210852_s_at	194	2066.8464	1.6704	0.0084	0.0011
ARFGAP3	26286	ADP-ribosylation factor GTPase activating protein 3	202211_at	3425	2069.2955	1.6626	0.0084	0.0011
SLC6A8	6535	solute carrier family 6 (neurotransmitter transporter, creatine), member 8	202219_at	9142	2068.7089	1.6559	0.0084	0.0011
DENND2D	79961	DENN/MADD domain containing 2D	221081_s_at	10589	2068.8243	1.6483	0.0084	0.0011
GAA	2548	glucosidase, alpha; acid	202812_at	3085	2071.7584	1.652	0.0085	0.0011
ID2	3398	inhibitor of DNA binding 2, dominant negative helix-loop-helix protein	201565_s_at	4525	2069.718	1.6554	0.0085	0.0011
MST1	4485	macrophage stimulating 1 (hepatocyte growth factor-like)	205614_x_at	5384	2072.2055	1.6607	0.0085	0.0011
ZNF207	7756	zinc finger protein 207	200828_s_at	10050	2071.6172	1.6644	0.0085	0.0011
ARHGEF7	8874	Rho guanine nucleotide exchange factor (GEF) 7	202547_s_at	11637	2069.922	1.655	0.0085	0.0011
ARAF	369	v-raf murine sarcoma 3611 viral oncogene homolog	201895_at	4742	2074.441	1.6684	0.0086	0.0011
PLBD1	79887	phospholipase B domain containing 1	218454_at	10533	2073.8557	1.6394	0.0086	0.0011
SAP30BP	29115	SAP30 binding protein	217965_s_at	4027	2075.2328	1.6615	0.0087	0.0011
MALT1	10892	mucosa associated lymphoid tissue lymphoma translocation gene 1	208309_s_at	792	2078.2322	1.6497	0.0088	0.0011
OLIG2	10215	oligodendrocyte lineage transcription factor 2	213824_at	246	2080.4984	1.6394	0.0089	0.0011
PPP1CB	5500	protein phosphatase 1, catalytic subunit, beta isozyme	201407_s_at	6978	2082.155	1.6285	0.0089	0.0012
RRBP1	6238	ribosome binding protein 1 homolog 180kDa (dog)	201203_s_at	8597	2081.8389	1.6642	0.0089	0.0012
UBA7	7318	ubiquitin-like modifier activating enzyme 7	1294_at	9799	2082.2279	1.6605	0.0089	0.0012
HSD17B7	51478	hydroxysteroid (17-beta) dehydrogenase 7	220081_x_at	6207	2083.5591	1.6426	0.009	0.0012
TMEM165	55858	transmembrane protein 165	218095_s_at	7589	2085.9868	1.6734	0.009	0.0012
C21orf7	56911	chromosome 21 open reading frame 7	221211_s_at	7838	2087.7178	1.6633	0.0091	0.0012
CENPE	1062	centromere protein E, 312kDa	205046_at	599	2090.327	1.6625	0.0092	0.0012
ERP29	10961	endoplasmic reticulum protein 29	201216_at	851	2090.0742	1.6413	0.0092	0.0012
TOR1B	27348	torsin family 1, member B (torsin B)	209593_s_at	3737	2088.6027	1.66	0.0092	0.0012
STYXL1	51657	serine/threonine/tyrosine interacting-like 1	218321_x_at	6301	2090.1774	1.643	0.0092	0.0012
MDM1	56890	Mdm1 nuclear protein homolog (mouse)	213761_at	7820	2089.0953	1.6092	0.0092	0.0012
EIF3F	8665	eukaryotic translation initiation factor 3, subunit F	200023_s_at	11470	2090.0582	1.6666	0.0092	0.0012
WTAP	9589	Wilms tumor 1 associated protein	203137_at	12304	2088.587	1.6153	0.0092	0.0012
NUPL2	11097	nucleoporin like 2	204003_s_at	962	2092.4786	1.6663	0.0093	0.0012
TMED7	51014	transmembrane emp24 protein transport domain containing 7	209404_s_at	5890	2091.7914	1.6594	0.0093	0.0012
PLA2G4A	5321	phospholipase A2, group IVA (cytosolic, calcium-dependent)	210145_at	6488	2092.4713	1.6406	0.0093	0.0012
TIA1	7072	TIA1 cytotoxic granule-associated RNA binding protein	201446_s_at	9597	2092.4953	1.6711	0.0093	0.0012
NVL	4931	nuclear VCP-like	207877_s_at	5695	2093.9646	1.667	0.0094	0.0012
MRPS14	63931	mitochondrial ribosomal protein S14	203800_s_at	8746	2094.4716	1.6647	0.0094	0.0012
CASP4	837	caspase 4, apoptosis-related cysteine peptidase	209310_s_at	11117	2095.8637	1.6583	0.0094	0.0012
RFTN1	23180	raftlin, lipid raft linker 1	212646_at	2597	2096.9176	1.6116	0.0095	0.0012
HYAL2	8692	hyaluronoglucosaminidase 2	206855_s_at	11493	2099.8312	1.672	0.0096	0.0013
KLF6	1316	Kruppel-like factor 6	208960_s_at	1379	2104.4134	1.6303	0.0098	0.0013
PKN1	5585	protein kinase N1	202161_at	7581	2103.7509	1.6653	0.0098	0.0013
STAT1	6772	signal transducer and activator of transcription 1, 91kDa	200887_s_at	9378	2103.2319	1.6368	0.0098	0.0013
SERPINB1	1992	serpin peptidase inhibitor, clade B (ovalbumin), member 1	212268_at	1989	2105.7088	1.6118	0.0099	0.0013
JMJD6	23210	jumonji domain containing 6	212722_s_at	2623	2105.9633	1.6662	0.0099	0.0013
C9orf114	51490	chromosome 9 open reading frame 114	218565_at	6212	2105.9392	1.6704	0.0099	0.0013
FKBP14	55033	FK506 binding protein 14, 22 kDa	219390_at	7009	2106.8125	1.6631	0.0099	0.0013
FZD1	8321	frizzled homolog 1 (Drosophila)	204451_at	11038	2108.4417	1.6698	0.01	0.0013
MTERFD1	51001	MTERF domain containing 1	219363_s_at	5878	2110.3479	1.669	0.0102	0.0013
HOXA2	3199	homeobox A2	214457_at	4380	2112.8693	1.5851	0.0103	0.0014
IRF7	3665	interferon regulatory factor 7	208436_s_at	4721	2114.3889	1.6612	0.0104	0.0014
P2RY1	5028	purinergic receptor P2Y, G-protein coupled, 1	207455_at	5761	2114.2241	1.6661	0.0104	0.0014
CAPRIN1	4076	cell cycle associated protein 1	200722_s_at	5121	2116.8031	1.6619	0.0105	0.0014
POLR2H	5437	polymerase (RNA) II (DNA directed) polypeptide H	209302_at	6640	2116.7921	1.6776	0.0105	0.0014
AGA	175	aspartylglucosaminidase	204332_s_at	1805	2117.5221	1.652	0.0106	0.0014
GATM	2628	glycine amidinotransferase (L-arginine:glycine amidinotransferase)	203178_at	3420	2118.8656	1.6337	0.0106	0.0014
APLNR	187	apelin receptor	213592_at	1902	2120.6693	1.6236	0.0107	0.0014
GYG1	2992	glycogenin 1	201554_x_at	4144	2121.4938	1.6606	0.0107	0.0014
FAM120A	23196	family with sequence similarity 120A	200767_s_at	2610	2124.0595	1.6601	0.0108	0.0014
RGS3	5998	regulator of G-protein signaling 3	203823_at	8406	2123.4741	1.5893	0.0108	0.0014
RPS17	6218	ribosomal protein S17	201665_x_at	8580	2126.7417	1.6739	0.011	0.0015
RPGR	6103	retinitis pigmentosa GTPase regulator	207624_s_at	8500	2128.6791	1.6764	0.0111	0.0015
HSPD1	3329	heat shock 60kDa protein 1 (chaperonin)	200806_s_at	4473	2130.9691	1.6591	0.0112	0.0015
TUFM	7284	Tu translation elongation factor, mitochondrial	201113_at	9755	2130.1863	1.6669	0.0112	0.0015
EIF3I	8668	eukaryotic translation initiation factor 3, subunit I	208756_at	11473	2131.7843	1.6647	0.0112	0.0015
FZD2	2535	frizzled homolog 2 (Drosophila)	210220_at	3070	2134.7631	1.676	0.0113	0.0015
CDK2AP2	10263	cyclin-dependent kinase 2 associated protein 2	203252_at	294	2137.3784	1.6692	0.0114	0.0015
CPM	1368	carboxypeptidase M	206100_at	1417	2135.9655	1.3992	0.0114	0.0015
EIF6	3692	eukaryotic translation initiation factor 6	210213_s_at	4745	2137.1195	1.666	0.0114	0.0015
PHF21A	51317	PHD finger protein 21A	203278_s_at	6107	2136.1544	1.673	0.0114	0.0015
NDUFA7	4701	NADH dehydrogenase (ubiquinone) 1 alpha subcomplex, 7, 14.5kDa	202785_at	5515	2138.8474	1.679	0.0115	0.0015
ORAI3	93129	ORAI calcium release-activated calcium modulator 3	221864_at	12056	2140.27	1.6733	0.0115	0.0015
COL9A3	1299	collagen, type IX, alpha 3	204724_s_at	1356	2141.1048	1.5412	0.0116	0.0015
LMCD1	29995	LIM and cysteine-rich domains 1	218574_s_at	4196	2141.2724	1.6611	0.0116	0.0015
RFC5	5985	replication factor C (activator 1) 5, 36.5kDa	203209_at	8392	2140.8953	1.6707	0.0116	0.0015
SLC25A1	6576	solute carrier family 25 (mitochondrial carrier; citrate transporter), member 1	210010_s_at	9185	2140.9242	1.6691	0.0116	0.0015
MRPS33	51650	mitochondrial ribosomal protein S33	218654_s_at	6298	2142.7987	1.6705	0.0117	0.0016
PSMC2	5701	proteasome (prosome, macropain) 26S subunit, ATPase, 2	201067_at	7907	2142.2563	1.6543	0.0117	0.0016
DDAH2	23564	dimethylarginine dimethylaminohydrolase 2	202262_x_at	2912	2144.5602	1.6825	0.0118	0.0016
ZNF302	55900	zinc finger protein 302	218490_s_at	7612	2145.6693	1.6593	0.0119	0.0016
MOXD1	26002	monooxygenase, DBH-like 1	209708_at	3274	2147.9092	1.483	0.012	0.0016
BLOC1S1	2647	biogenesis of lysosomal organelles complex-1, subunit 1	202592_at	3455	2147.7883	1.6751	0.012	0.0016
BRCA1	672	breast cancer 1, early onset	204531_s_at	9335	2149.3048	1.6798	0.0121	0.0016
WIPF1	7456	WAS/WASL interacting protein family, member 1	202663_at	9901	2149.5392	1.6669	0.0121	0.0016
PDGFD	80310	platelet derived growth factor D	219304_s_at	10761	2150.1677	1.5975	0.0121	0.0016
MAPK1IP1L	93487	mitogen-activated protein kinase 1 interacting protein 1-like	212497_at	12092	2149.9012	1.6691	0.0121	0.0016
C5orf15	56951	chromosome 5 open reading frame 15	203024_s_at	7871	2151.581	1.6538	0.0122	0.0016
ALDH1L1	10840	aldehyde dehydrogenase 1 family, member L1	205208_at	753	2154.3545	1.6405	0.0123	0.0017
KIAA1033	23325	KIAA1033	212794_s_at	2725	2155.2869	1.6688	0.0123	0.0017
GSPT1	2935	G1 to S phase transition 1	201912_s_at	4058	2154.9149	1.6774	0.0123	0.0017
GYPC	2995	glycophorin C (Gerbich blood group)	202947_s_at	4168	2153.7184	1.6543	0.0123	0.0017
HIST1H1E	3008	histone cluster 1, H1e	208553_at	4215	2154.807	1.6592	0.0123	0.0017
LEF1	51176	lymphoid enhancer-binding factor 1	210948_s_at	6009	2153.9012	1.6702	0.0123	0.0017
NOC3L	64318	nucleolar complex associated 3 homolog (S. cerevisiae)	218889_at	8866	2152.2685	1.663	0.0123	0.0016
CASK	8573	calcium/calmodulin-dependent serine protein kinase (MAGUK family)	207620_s_at	11400	2153.3629	1.671	0.0123	0.0017
NPAS3	64067	neuronal PAS domain protein 3	220316_at	8780	2157.2701	1.6611	0.0124	0.0017
MKI67	4288	antigen identified by monoclonal antibody Ki-67	212020_s_at	5279	2157.7929	1.6678	0.0125	0.0017
NCK1	4690	NCK adaptor protein 1	204725_s_at	5504	2158.3431	1.6714	0.0125	0.0017
PHB2	11331	prohibitin 2	201600_at	1147	2160.3027	1.6734	0.0126	0.0017
RAE1	8480	RAE1 RNA export 1 homolog (S. pombe)	201558_at	11273	2160.6229	1.6662	0.0126	0.0017
CLN3	1201	ceroid-lipofuscinosis, neuronal 3	209275_s_at	1267	2164.3168	1.6844	0.0128	0.0017
RPL26L1	51121	ribosomal protein L26-like 1	218830_at	5969	2164.8148	1.67	0.0128	0.0017
DHX15	1665	DEAH (Asp-Glu-Ala-His) box polypeptide 15	201385_at	1748	2167.198	1.6794	0.0129	0.0018
ZNF652	22834	zinc finger protein 652	205594_at	2311	2166.2224	1.6719	0.0129	0.0017
FTL	2512	ferritin, light polypeptide	212788_x_at	3049	2167.2388	1.6518	0.0129	0.0018
SMOX	54498	spermine oxidase	210357_s_at	6690	2166.2173	1.6582	0.0129	0.0017
C19orf24	55009	chromosome 19 open reading frame 24	221587_s_at	6987	2166.8983	1.6769	0.0129	0.0018
PTGS1	5742	prostaglandin-endoperoxide synthase 1 (prostaglandin G/H synthase and cyclooxygenase)	205127_at	8063	2166.9624	1.6515	0.0129	0.0018
ADAM12	8038	ADAM metallopeptidase domain 12	202952_s_at	10783	2167.351	1.6542	0.0129	0.0018
RPS6	6194	ribosomal protein S6	200081_s_at	8561	2168.2188	1.6903	0.013	0.0018
KAT2B	8850	K(lysine) acetyltransferase 2B	203845_at	11618	2169.2563	1.664	0.013	0.0018
CRYBG3	131544	beta-gamma crystallin domain containing 3	214030_at	1376	2170.9603	1.6764	0.0131	0.0018
ZNF167	55888	zinc finger protein 167	206314_at	7604	2171.2105	1.6794	0.0131	0.0018
C13orf34	79866	chromosome 13 open reading frame 34	219544_at	10514	2170.6116	1.6817	0.0131	0.0018
KIF23	9493	kinesin family member 23	204709_s_at	12221	2170.5827	1.6816	0.0131	0.0018
CEP192	55125	centrosomal protein 192kDa	218827_s_at	7083	2173.105	1.6717	0.0132	0.0018
ZNF45	7596	zinc finger protein 45	207304_at	9983	2172.4376	1.6787	0.0132	0.0018
ZNF211	10520	zinc finger protein 211	205437_at	510	2175.5722	1.6725	0.0133	0.0018
ZNF721	170960	zinc finger protein 721	215978_x_at	1771	2174.1704	1.6614	0.0133	0.0018
FKBP5	2289	FK506 binding protein 5	204560_at	2362	2173.747	1.6755	0.0133	0.0018
HCP5	10866	HLA complex P5	206082_at	772	2176.9002	1.6048	0.0134	0.0018
FYN	2534	FYN oncogene related to SRC, FGR, YES	210105_s_at	3068	2177.6496	1.6582	0.0134	0.0018
RPS11	6205	ribosomal protein S11	200031_s_at	8573	2175.9929	1.6712	0.0134	0.0018
SMARCC1	6599	SWI/SNF related, matrix associated, actin dependent regulator of chromatin, subfamily c, member 1	201072_s_at	9215	2175.5509	1.679	0.0134	0.0018
CSF1R	1436	colony stimulating factor 1 receptor	203104_at	1499	2178.1838	1.5811	0.0135	0.0019
ITGB5	3693	integrin, beta 5	201124_at	4746	2179.2066	1.668	0.0135	0.0019
TMEM43	79188	transmembrane protein 43	217795_s_at	10242	2179.1512	1.6698	0.0135	0.0019
HOXB7	3217	homeobox B7	204778_x_at	4398	2180.4434	1.6362	0.0136	0.0019
MCM5	4174	minichromosome maintenance complex component 5	201755_at	5208	2182.1113	1.6746	0.0137	0.0019
OAS1	4938	2',5'-oligoadenylate synthetase 1, 40/46kDa	202869_at	5697	2181.94	1.6595	0.0137	0.0019
MIOS	54468	missing oocyte, meiosis regulator, homolog (Drosophila)	206860_s_at	6672	2181.7744	1.6766	0.0137	0.0019
LRRN3	54674	leucine rich repeat neuronal 3	209840_s_at	6763	2181.1987	1.5658	0.0137	0.0019
H1F0	3005	H1 histone family, member 0	208886_at	4211	2182.8425	1.6554	0.0138	0.0019
BTG2	7832	BTG family, member 2	201235_s_at	10089	2183.4941	1.5967	0.0138	0.0019
GPSM2	29899	G-protein signaling modulator 2	205240_at	4131	2184.7787	1.6568	0.0139	0.0019
SHMT2	6472	serine hydroxymethyltransferase 2 (mitochondrial)	214437_s_at	8970	2184.784	1.6619	0.0139	0.0019
ABCF1	23	ATP-binding cassette, sub-family F (GCN20), member 1	200045_at	2440	2186.3193	1.6802	0.014	0.0019
THBS4	7060	thrombospondin 4	204776_at	9589	2186.9271	1.5506	0.014	0.0019
ACTG1	71	actin, gamma 1	201550_x_at	9624	2185.9911	1.6742	0.014	0.0019
SYNM	23336	synemin, intermediate filament protein	212730_at	2735	2188.632	1.6619	0.0141	0.002
EGLN1	54583	egl nine homolog 1 (C. elegans)	221497_x_at	6739	2189.4945	1.6588	0.0141	0.002
CCNL1	57018	cyclin L1	220046_s_at	7910	2188.0375	1.6652	0.0141	0.002
MAK16	84549	MAK16 homolog (S. cerevisiae)	211686_s_at	11232	2189.5729	1.677	0.0141	0.002
UQCR11	10975	ubiquinol-cytochrome c reductase, complex III subunit XI	202090_s_at	862	2192.0473	1.6662	0.0142	0.002
ICAM3	3385	intercellular adhesion molecule 3	204949_at	4510	2190.9599	1.6739	0.0142	0.002
SMAD5	4090	SMAD family member 5	205187_at	5134	2191.423	1.6808	0.0142	0.002
BAX	581	BCL2-associated X protein	208478_s_at	8203	2190.0249	1.6731	0.0142	0.002
ZNF665	79788	zinc finger protein 665	220760_x_at	10447	2191.4323	1.681	0.0142	0.002
CYTSA	23384	cytospin A	212480_at	2774	2192.604	1.6667	0.0143	0.002
TRIB3	57761	tribbles homolog 3 (Drosophila)	218145_at	8147	2194.9047	1.6497	0.0144	0.002
DDX17	10521	DEAD (Asp-Glu-Ala-Asp) box polypeptide 17	208151_x_at	511	2197.9114	1.6881	0.0145	0.002
NUP85	79902	nucleoporin 85kDa	218014_at	10546	2197.2933	1.7335	0.0145	0.002
GTF3A	2971	general transcription factor IIIA	201338_x_at	4085	2198.6358	1.6696	0.0146	0.002
PRIM1	5557	primase, DNA, polypeptide 1 (49kDa)	205053_at	7364	2199.35	1.6512	0.0146	0.002
RAB27A	5873	RAB27A, member RAS oncogene family	209514_s_at	8276	2200.54	1.6638	0.0147	0.0021
WBSCR16	81554	Williams-Beuren syndrome chromosome region 16	221247_s_at	10891	2200.7464	1.676	0.0147	0.0021
SYDE1	85360	synapse defective 1, Rho GTPase, homolog 1 (C. elegans)	212962_at	11352	2200.8649	1.6838	0.0147	0.0021
CPNE1	8904	copine I	206918_s_at	11665	2200.9227	1.6636	0.0147	0.0021
POM121L9P	29774	POM121 membrane glycoprotein-like 9, pseudogene	206819_at	4096	2203.0037	1.6356	0.0148	0.0021
EIF3E	3646	eukaryotic translation initiation factor 3, subunit E	208697_s_at	4707	2202.7786	1.6839	0.0148	0.0021
FKBP15	23307	FK506 binding protein 15, 133kDa	212663_at	2709	2203.844	1.6692	0.0149	0.0021
CSTB	1476	cystatin B (stefin B)	201201_at	1550	2207.302	1.6416	0.015	0.0021
SLC4A4	8671	solute carrier family 4, sodium bicarbonate cotransporter, member 4	203908_at	11476	2205.5904	1.6302	0.015	0.0021
KCNMB1	3779	potassium large conductance calcium-activated channel, subfamily M, beta member 1	209948_at	4838	2211.2542	1.6793	0.0153	0.0022
FNBP1L	54874	formin binding protein 1-like	215017_s_at	6875	2210.7795	1.6808	0.0153	0.0022
MBD2	8932	methyl-CpG binding domain protein 2	202484_s_at	11685	2210.3025	1.6885	0.0153	0.0021
FAU	2197	Finkel-Biskis-Reilly murine sarcoma virus (FBR-MuSV) ubiquitously expressed	200019_s_at	2192	2216.793	1.6978	0.0157	0.0022
GPR137B	7107	G protein-coupled receptor 137B	204137_at	9633	2217.0185	1.6378	0.0157	0.0022
SNRPB2	6629	small nuclear ribonucleoprotein polypeptide B	202505_at	9255	2218.2654	1.6678	0.0158	0.0022
TPD52L2	7165	tumor protein D52-like 2	201379_s_at	9678	2218.2896	1.6861	0.0158	0.0022
OSBPL9	114883	oxysterol binding protein-like 9	218047_at	1196	2221.0177	1.6694	0.0159	0.0023
MGST2	4258	microsomal glutathione S-transferase 2	204168_at	5265	2220.0317	1.6779	0.0159	0.0022
NFIC	4782	nuclear factor I/C (CCAAT-binding transcription factor)	206929_s_at	5578	2220.1862	1.6773	0.0159	0.0022
CHST2	9435	carbohydrate (N-acetylglucosamine-6-O) sulfotransferase 2	203921_at	12172	2219.677	1.6537	0.0159	0.0022
SULF1	23213	sulfatase 1	212344_at	2626	2221.7867	1.5018	0.016	0.0023
NKIRAS2	28511	NFKB inhibitor interacting Ras-like 2	218240_at	3877	2222.3242	1.6875	0.016	0.0023
PIK3C2A	5286	phosphoinositide-3-kinase, class 2, alpha polypeptide	213070_at	6455	2224.6352	1.6808	0.0161	0.0023
MRPL23	6150	mitochondrial ribosomal protein L23	213897_s_at	8528	2224.559	1.6719	0.0162	0.0023
EVI2B	2124	ecotropic viral integration site 2B	211742_s_at	2128	2226.0674	1.6335	0.0163	0.0023
NOP56	10528	NOP56 ribonucleoprotein homolog (yeast)	200874_s_at	518	2228.0158	1.6638	0.0164	0.0023
KIF14	9928	kinesin family member 14	206364_at	12620	2229.9751	1.6782	0.0166	0.0024
RHOQ	23433	ras homolog gene family, member Q	212117_at	2813	2232.9461	1.6683	0.0168	0.0024
RSRC1	51319	arginine/serine-rich coiled-coil 1	219507_at	6109	2232.5439	1.6739	0.0168	0.0024
ARL4C	10123	ADP-ribosylation factor-like 4C	202206_at	161	2234.7348	1.6603	0.017	0.0024
AKR1B1	231	aldo-keto reductase family 1, member B1 (aldose reductase)	201272_at	2527	2235.357	1.6651	0.017	0.0024
ASF1B	55723	ASF1 anti-silencing function 1 homolog B (S. cerevisiae)	218115_at	7477	2234.896	1.6655	0.017	0.0024
RBM3	5935	RNA binding motif (RNP1, RRM) protein 3	208319_s_at	8354	2236.3175	1.6701	0.0171	0.0024
CASP7	840	caspase 7, apoptosis-related cysteine peptidase	207181_s_at	11149	2236.5285	1.6829	0.0171	0.0024
C12orf5	57103	chromosome 12 open reading frame 5	219099_at	7947	2238.1453	1.6606	0.0172	0.0024
RPS4X	6191	ribosomal protein S4, X-linked	200933_x_at	8558	2238.7928	1.6875	0.0172	0.0025
IL1R2	7850	interleukin 1 receptor, type II	205403_at	10098	2238.1339	1.628	0.0172	0.0024
ABHD4	63874	abhydrolase domain containing 4	218581_at	8715	2240.2866	1.6865	0.0173	0.0025
RGL2	5863	ral guanine nucleotide dissociation stimulator-like 2	209110_s_at	8265	2241.4633	1.688	0.0175	0.0025
ARHGAP29	9411	Rho GTPase activating protein 29	203910_at	12154	2242.2719	1.6438	0.0175	0.0025
ADSL	158	adenylosuccinate lyase	202144_s_at	1661	2242.7372	1.6634	0.0176	0.0025
BZW2	28969	basic leucine zipper and W2 domains 2	217809_at	3947	2244.3587	1.6473	0.0176	0.0025
ITGAE	3682	integrin, alpha E (antigen CD103, human mucosal lymphocyte antigen 1; alpha polypeptide)	205055_at	4735	2243.9643	1.711	0.0176	0.0025
TRIM21	6737	tripartite motif-containing 21	204804_at	9350	2242.7215	1.6876	0.0176	0.0025
SH3GL1	6455	SH3-domain GRB2-like 1	201851_at	8933	2245.6382	1.686	0.0177	0.0025
E2F6	1876	E2F transcription factor 6	203957_at	1907	2249.0925	1.6891	0.018	0.0026
SRSF10	10772	serine/arginine-rich splicing factor 10	204299_at	712	2250.5683	1.688	0.0181	0.0026
MTMR11	10903	myotubularin related protein 11	205076_s_at	803	2251.6041	1.6711	0.0182	0.0026
RPIA	22934	ribose 5-phosphate isomerase A	212973_at	2400	2252.3367	1.6915	0.0182	0.0026
TLN1	7094	talin 1	203254_s_at	9618	2252.221	1.6765	0.0182	0.0026
MRPL13	28998	mitochondrial ribosomal protein L13	218049_s_at	3965	2253.8258	1.6711	0.0183	0.0026
CHRNA9	55584	cholinergic receptor, nicotinic, alpha 9	221107_at	7370	2254.379	1.6593	0.0183	0.0026
LARP4	113251	La ribonucleoprotein domain family, member 4	212714_at	1141	2256.7182	1.6867	0.0185	0.0027
MICALL2	79778	MICAL-like 2	219332_at	10438	2256.1851	1.6791	0.0185	0.0027
NDUFA4L2	56901	NADH dehydrogenase (ubiquinone) 1 alpha subcomplex, 4-like 2	218484_at	7830	2257.884	1.6581	0.0186	0.0027
AFF1	4299	AF4/FMR2 family, member 1	201924_at	5290	2258.2156	1.6841	0.0187	0.0027
PHF11	51131	PHD finger protein 11	221816_s_at	5976	2259.4535	1.679	0.0187	0.0027
ATAD2B	54454	ATPase family, AAA domain containing 2B	213387_at	6663	2260.0504	1.6846	0.0188	0.0027
CALCRL	10203	calcitonin receptor-like	206331_at	233	2261.224	1.66	0.0189	0.0027
IFI6	2537	interferon, alpha-inducible protein 6	204415_at	3071	2260.9329	1.6563	0.0189	0.0027
ARHGAP1	392	Rho GTPase activating protein 1	202117_at	4978	2262.1021	1.6879	0.0189	0.0027
TMBIM4	51643	transmembrane BAX inhibitor motif containing 4	219206_x_at	6294	2262.6914	1.6862	0.0189	0.0027
BCAT1	586	branched chain amino-acid transaminase 1, cytosolic	214390_s_at	8261	2262.5507	1.6563	0.0189	0.0027
SLC38A6	145389	solute carrier family 38, member 6	214830_at	1516	2263.9351	1.6891	0.019	0.0028
MT1H	4496	metallothionein 1H	206461_x_at	5391	2264.7335	1.6986	0.019	0.0028
SLAMF8	56833	SLAM family member 8	219385_at	7806	2263.2118	1.648	0.019	0.0027
GRAMD3	65983	GRAM domain containing 3	218706_s_at	9209	2265.9572	1.6319	0.0191	0.0028
DPF2	5977	D4, zinc and double PHD fingers family 2	202116_at	8383	2266.7737	1.6742	0.0192	0.0028
FNTA	2339	farnesyltransferase, CAAX box, alpha	200090_at	2779	2268.533	1.6808	0.0193	0.0028
DIABLO	56616	diablo homolog (Drosophila)	219350_s_at	7768	2268.593	1.6872	0.0193	0.0028
CUEDC1	404093	CUE domain containing 1	219468_s_at	5084	2271.285	1.6956	0.0195	0.0028
ESM1	11082	endothelial cell-specific molecule 1	208394_x_at	952	2271.5912	1.68	0.0196	0.0028
GPR183	1880	G protein-coupled receptor 183	205419_at	1909	2272.9238	1.602	0.0196	0.0029
HERPUD1	9709	homocysteine-inducible, endoplasmic reticulum stress-inducible, ubiquitin-like domain member 1	217168_s_at	12412	2272.1322	1.6608	0.0196	0.0029
MAPKSP1	8649	MAPK scaffold protein 1	217971_at	11456	2273.6146	1.676	0.0197	0.0029
HOXA9	3205	homeobox A9	209905_at	4388	2274.8509	1.6241	0.0198	0.0029
EIF4G2	1982	eukaryotic translation initiation factor 4 gamma, 2	200004_at	1984	2275.5528	1.6936	0.0199	0.0029
MEPCE	56257	methylphosphate capping enzyme	219798_s_at	7714	2275.5105	1.6849	0.0199	0.0029
TMEM187	8269	transmembrane protein 187	204340_at	11010	2275.8977	1.6866	0.0199	0.0029
COL11A1	1301	collagen, type XI, alpha 1	204320_at	1361	2277.0666	1.5185	0.02	0.0029
ZC3H4	23211	zinc finger CCCH-type containing 4	213390_at	2624	2281.5818	1.7085	0.0203	0.003
OXSM	54995	3-oxoacyl-ACP synthase, mitochondrial	219133_at	6972	2282.9033	1.6816	0.0204	0.003
RBBP7	5931	retinoblastoma binding protein 7	201092_at	8338	2283.0954	1.6735	0.0204	0.003
SLPI	6590	secretory leukocyte peptidase inhibitor	203021_at	9198	2284.3119	1.8241	0.0205	0.003
FBLN5	10516	fibulin 5	203088_at	506	2285.3539	1.6496	0.0206	0.003
PTP4A3	11156	protein tyrosine phosphatase type IVA, member 3	206574_s_at	1009	2285.8715	1.6734	0.0206	0.003
RHOA	387	ras homolog gene family, member A	200059_s_at	4913	2285.5659	1.673	0.0206	0.003
SSPN	8082	sarcospan (Kras oncogene-associated gene)	204963_at	10826	2285.3763	1.6626	0.0206	0.003
KIAA0247	9766	KIAA0247	202181_at	12470	2285.4553	1.6313	0.0206	0.003
ERBB2	2064	v-erb-b2 erythroblastic leukemia viral oncogene homolog 2, neuro/glioblastoma derived oncogene homolog (avian)	210930_s_at	2085	2286.9981	1.678	0.0207	0.003
NEU1	4758	sialidase 1 (lysosomal sialidase)	208926_at	5561	2286.7443	1.6454	0.0207	0.003
C17orf101	79701	chromosome 17 open reading frame 101	219254_at	10378	2287.1669	1.6945	0.0207	0.003
STOM	2040	stomatin	201060_x_at	2060	2287.9212	1.6454	0.0208	0.0031
DDR2	4921	discoidin domain receptor tyrosine kinase 2	205168_at	5685	2288.7511	1.6754	0.0208	0.0031
IPO4	79711	importin 4	218305_at	10385	2290.097	1.6829	0.0209	0.0031
USP39	10713	ubiquitin specific peptidase 39	217829_s_at	668	2291.4514	1.6702	0.021	0.0031
WDR3	10885	WD repeat domain 3	218882_s_at	789	2291.0327	1.6925	0.021	0.0031
LUC7L2	51631	LUC7-like 2 (S. cerevisiae)	217842_at	6288	2292.6679	1.687	0.0211	0.0031
EIF2C1	26523	eukaryotic translation initiation factor 2C, 1	218287_s_at	3480	2293.6302	1.6835	0.0212	0.0031
GTF2IRD1	9569	GTF2I repeat domain containing 1	218412_s_at	12286	2295.0476	1.689	0.0213	0.0032
PFKFB3	5209	6-phosphofructo-2-kinase/fructose-2,6-biphosphatase 3	202464_s_at	6398	2296.8797	1.7037	0.0215	0.0032
MAN1C1	57134	mannosidase, alpha, class 1C, member 1	214180_at	7970	2297.4427	1.642	0.0215	0.0032
DCPS	28960	decapping enzyme, scavenger	218774_at	3941	2302.0311	1.6837	0.0219	0.0032
BNIP2	663	BCL2/adenovirus E1B 19kDa interacting protein 2	209308_s_at	9256	2301.8729	1.6975	0.0219	0.0032
XAF1	54739	XIAP associated factor 1	206133_at	6788	2302.7104	1.6853	0.022	0.0033
ATP13A1	57130	ATPase type 13A1	218052_s_at	7968	2303.8053	1.6936	0.0221	0.0033
TFDP1	7027	transcription factor Dp-1	204147_s_at	9557	2304.7322	1.679	0.0221	0.0033
KCNE4	23704	potassium voltage-gated channel, Isk-related family, member 4	222379_at	2985	2306.0907	1.6565	0.0222	0.0033
ENTPD1	953	ectonucleoside triphosphate diphosphohydrolase 1	207691_x_at	12253	2306.0308	1.6891	0.0222	0.0033
MAPK7	5598	mitogen-activated protein kinase 7	207292_s_at	7645	2307.4253	1.6994	0.0223	0.0033
AQP4	361	aquaporin 4	210066_s_at	4675	2308.2697	1.6508	0.0224	0.0033
ENG	2022	endoglin	201808_s_at	2039	2311.6427	1.6827	0.0227	0.0034
RBM42	79171	RNA binding motif protein 42	205740_s_at	10230	2311.5734	1.6931	0.0227	0.0034
BTN2A2	10385	butyrophilin, subfamily 2, member A2	205298_s_at	387	2316.3723	1.6909	0.0231	0.0034
KIF11	3832	kinesin family member 11	204444_at	4882	2317.2272	1.682	0.0232	0.0035
PEX12	5193	peroxisomal biogenesis factor 12	205094_at	6383	2318.6288	1.6809	0.0233	0.0035
UNC50	25972	unc-50 homolog (C. elegans)	203583_at	3254	2325.3778	1.6892	0.0239	0.0036
EGR2	1959	early growth response 2	205249_at	1959	2327.8465	1.6247	0.0242	0.0036
DULLARD	23399	dullard homolog (Xenopus laevis)	200035_at	2787	2327.5483	1.6897	0.0242	0.0036
LTBP2	4053	latent transforming growth factor beta binding protein 2	204682_at	5098	2328.6959	1.6457	0.0242	0.0036
HN1	51155	hematological and neurological expressed 1	217755_at	5994	2327.5085	1.6736	0.0242	0.0036
RTP4	64108	receptor (chemosensory) transporter protein 4	219684_at	8798	2328.6119	1.6768	0.0242	0.0036
HOXA7	3204	homeobox A7	206847_s_at	4387	2329.7055	1.692	0.0243	0.0036
PCGF1	84759	polycomb group ring finger 1	210022_at	11264	2329.0237	1.669	0.0243	0.0036
TAF10	6881	TAF10 RNA polymerase II, TATA box binding protein (TBP)-associated factor, 30kDa	200055_at	9462	2330.2691	1.6932	0.0244	0.0036
RUVBL2	10856	RuvB-like 2 (E. coli)	201459_at	764	2332.2123	1.6869	0.0245	0.0037
WDR41	55255	WD repeat domain 41	218055_s_at	7201	2332.3417	1.6673	0.0245	0.0037
RPL23	9349	ribosomal protein L23	200888_s_at	12093	2332.3425	1.6921	0.0245	0.0037
PIK3C3	5289	phosphoinositide-3-kinase, class 3	204297_at	6458	2335.3152	1.7013	0.0248	0.0037
CAPZA2	830	capping protein (actin filament) muscle Z-line, alpha 2	201237_at	11025	2334.7932	1.6892	0.0248	0.0037
CYB561D2	11068	cytochrome b-561 domain containing 2	209665_at	937	2337.058	1.6981	0.025	0.0038
ATF1	466	activating transcription factor 1	222103_at	5477	2337.0437	1.6928	0.025	0.0038
LAMA4	3910	laminin, alpha 4	202202_s_at	4970	2339.2298	1.6909	0.0252	0.0038
SLCO2B1	11309	solute carrier organic anion transporter family, member 2B1	203472_s_at	1123	2340.0051	1.6267	0.0253	0.0038
COMMD10	51397	COMM domain containing 10	218439_s_at	6163	2341.0661	1.6719	0.0254	0.0038
TDG	6996	thymine-DNA glycosylase	203742_s_at	9530	2341.2482	1.6933	0.0254	0.0038
TSPAN4	7106	tetraspanin 4	209263_x_at	9632	2341.437	1.6975	0.0254	0.0038
LRRFIP1	9208	leucine rich repeat (in FLII) interacting protein 1	201861_s_at	11958	2341.6491	1.6901	0.0254	0.0038
GEMIN6	79833	gem (nuclear organelle) associated protein 6	219539_at	10485	2342.3995	1.6907	0.0255	0.0038
CUX1	1523	cut-like homeobox 1	202367_at	1608	2344.0015	1.7061	0.0256	0.0039
TMED3	23423	transmembrane emp24 protein transport domain containing 3	208837_at	2805	2343.3233	1.686	0.0256	0.0039
DCI	1632	dodecenoyl-CoA isomerase	209759_s_at	1718	2344.4584	1.6794	0.0257	0.0039
CHFR	55743	checkpoint with forkhead and ring finger domains	218803_at	7493	2346.8794	1.7034	0.0259	0.0039
MPZL1	9019	myelin protein zero-like 1	201874_at	11748	2346.5779	1.6939	0.0259	0.0039
STAG3L1	54441	stromal antigen 3-like 1	221191_at	6659	2348.4226	1.6824	0.0261	0.0039
BTN3A1	11119	butyrophilin, subfamily 3, member A1	207485_x_at	976	2349.3162	1.6878	0.0262	0.004
PEX2	5828	peroxisomal biogenesis factor 2	210296_s_at	8222	2352.9777	1.71	0.0265	0.004
ARFIP1	27236	ADP-ribosylation factor interacting protein 1	214483_s_at	3669	2353.3395	1.6938	0.0266	0.004
TGFBR2	7048	transforming growth factor, beta receptor II (70/80kDa)	207334_s_at	9576	2353.671	1.6677	0.0266	0.004
C8orf41	80185	chromosome 8 open reading frame 41	219124_at	10702	2354.6872	1.6999	0.0267	0.004
ATP1B3	483	ATPase, Na+/K+ transporting, beta 3 polypeptide	208836_at	5614	2357.7502	1.6921	0.027	0.0041
CHEK1	1111	CHK1 checkpoint homolog (S. pombe)	205393_s_at	971	2359.2276	1.6916	0.0272	0.0041
APBA3	9546	amyloid beta (A4) precursor protein-binding, family A, member 3	205146_x_at	12268	2359.3597	1.7021	0.0272	0.0041
CTNS	1497	cystinosis, nephropathic	204925_at	1575	2360.9789	1.7022	0.0273	0.0042
NCBP2	22916	nuclear cap binding protein subunit 2, 20kDa	201517_at	2386	2361.1347	1.7006	0.0273	0.0042
PPA2	27068	pyrophosphatase (inorganic) 2	220741_s_at	3597	2360.6325	1.678	0.0273	0.0042
NGLY1	55768	N-glycanase 1	207492_at	7517	2365.6564	1.6994	0.0279	0.0042
CCL20	6364	chemokine (C-C motif) ligand 20	205476_at	8695	2365.6468	1.6261	0.0279	0.0042
TNIP1	10318	TNFAIP3 interacting protein 1	207196_s_at	344	2366.509	1.6949	0.028	0.0043
ROBLD3	28956	roadblock domain containing 3	218291_at	3936	2366.232	1.6712	0.028	0.0043
DNAJC10	54431	DnaJ (Hsp40) homolog, subfamily C, member 10	221781_s_at	6650	2366.386	1.6946	0.028	0.0043
ELOVL2	54898	elongation of very long chain fatty acids (FEN1/Elo2, SUR4/Elo3, yeast)-like 2	213712_at	6894	2366.6358	1.6322	0.028	0.0043
UAP1L1	91373	UDP-N-acteylglucosamine pyrophosphorylase 1-like 1	214755_at	11883	2367.1507	1.6905	0.028	0.0043
RBCK1	10616	RanBP-type and C3HC4-type zinc finger containing 1	207713_s_at	596	2368.6101	1.7056	0.0281	0.0043
PPP1CA	5499	protein phosphatase 1, catalytic subunit, alpha isozyme	200846_s_at	6968	2368.8857	1.7047	0.0282	0.0043
RBL2	5934	retinoblastoma-like 2 (p130)	212331_at	8345	2369.3341	1.702	0.0282	0.0043
CTNNAL1	8727	catenin (cadherin-associated protein), alpha-like 1	202468_s_at	11520	2369.2756	1.6566	0.0282	0.0043
TNFRSF21	27242	tumor necrosis factor receptor superfamily, member 21	214581_x_at	3675	2370.4296	1.6757	0.0283	0.0043
SIL1	64374	SIL1 homolog, endoplasmic reticulum chaperone (S. cerevisiae)	218436_at	8882	2372.1385	1.6887	0.0285	0.0044
STK10	6793	serine/threonine kinase 10	203047_at	9398	2373.4348	1.707	0.0285	0.0044
HIST2H2BE	8349	histone cluster 2, H2be	202708_s_at	11091	2372.9852	1.6603	0.0285	0.0044
ZNF593	51042	zinc finger protein 593	204175_at	5909	2375.4332	1.6888	0.0287	0.0044
STC1	6781	stanniocalcin 1	204596_s_at	9388	2376.4751	1.6864	0.0289	0.0044
PSMA5	5686	proteasome (prosome, macropain) subunit, alpha type, 5	201274_at	7812	2377.2624	1.6647	0.029	0.0044
GLG1	2734	golgi glycoprotein 1	207966_s_at	3729	2378.5913	1.7083	0.0291	0.0045
HUWE1	10075	HECT, UBA and WWE domain containing 1	207783_x_at	120	2380.3715	1.7043	0.0293	0.0045
GNAI2	2771	guanine nucleotide binding protein (G protein), alpha inhibiting activity polypeptide 2	201040_at	3772	2380.2812	1.7018	0.0293	0.0045
IRF1	3659	interferon regulatory factor 1	202531_at	4714	2380.2327	1.6591	0.0293	0.0045
CENPN	55839	centromere protein N	219555_s_at	7572	2383.1164	1.6763	0.0296	0.0046
RPL30	6156	ribosomal protein L30	200062_s_at	8532	2383.8638	1.7006	0.0296	0.0046
PRRX1	5396	paired related homeobox 1	205991_s_at	6584	2384.9857	1.6991	0.0298	0.0046
C20orf11	54994	chromosome 20 open reading frame 11	218448_at	6971	2384.8973	1.7061	0.0298	0.0046
TLE2	7089	transducin-like enhancer of split 2 (E(sp1) homolog, Drosophila)	204431_at	9613	2387.8521	1.6828	0.0301	0.0046
TMEM59	9528	transmembrane protein 59	200620_at	12251	2388.9488	1.6805	0.0301	0.0047
CYP27A1	1593	cytochrome P450, family 27, subfamily A, polypeptide 1	203979_at	1678	2390.9969	1.6957	0.0303	0.0047
ALOX5	240	arachidonate 5-lipoxygenase	204445_s_at	3014	2390.2622	1.6459	0.0303	0.0047
TTC27	55622	tetratricopeptide repeat domain 27	218710_at	7393	2391.0978	1.6965	0.0303	0.0047
FOXO1	2308	forkhead box O1	202723_s_at	2510	2391.7447	1.6447	0.0304	0.0047
ITPR2	3709	inositol 1,4,5-triphosphate receptor, type 2	202660_at	4762	2392.0056	1.6996	0.0304	0.0047
VRK3	51231	vaccinia related kinase 3	218022_at	6047	2392.6576	1.7008	0.0304	0.0047
PPP1R8	5511	protein phosphatase 1, regulatory (inhibitor) subunit 8	207830_s_at	7070	2392.2032	1.6971	0.0304	0.0047
RPL27	6155	ribosomal protein L27	200025_s_at	8531	2392.463	1.7131	0.0304	0.0047
SUZ12	23512	suppressor of zeste 12 homolog (Drosophila)	212287_at	2864	2393.3841	1.7102	0.0305	0.0047
CCDC90B	60492	coiled-coil domain containing 90B	218288_s_at	8460	2394.5292	1.6908	0.0306	0.0047
HAS2	3037	hyaluronan synthase 2	206432_at	4237	2395.2663	1.702	0.0307	0.0048
SRSF3	6428	serine/arginine-rich splicing factor 3	202899_s_at	8857	2396.1996	1.6982	0.0308	0.0048
CBX5	23468	chromobox homolog 5	209715_at	2833	2397.657	1.6917	0.0309	0.0048
BAG3	9531	BCL2-associated athanogene 3	217911_s_at	12255	2398.4578	1.7052	0.031	0.0048
IL11RA	3590	interleukin 11 receptor, alpha	204773_at	4656	2399.4113	1.6376	0.0311	0.0048
CLEC7A	64581	C-type lectin domain family 7, member A	221698_s_at	8942	2400.1808	1.6791	0.0312	0.0049
SRBD1	55133	S1 RNA binding domain 1	219055_at	7089	2401.9688	1.707	0.0314	0.0049
RWDD1	51389	RWD domain containing 1	219598_s_at	6160	2405.7917	1.6781	0.0318	0.005
PDLIM2	64236	PDZ and LIM domain 2 (mystique)	219165_at	8849	2406.0452	1.7037	0.0319	0.005
HNRNPUL1	11100	heterogeneous nuclear ribonucleoprotein U-like 1	208713_at	965	2408.8299	1.7098	0.0321	0.005
NUBP1	4682	nucleotide binding protein 1 (MinD homolog, E. coli)	203978_at	5497	2408.9453	1.6983	0.0321	0.005
PHACTR4	65979	phosphatase and actin regulator 4	219235_s_at	9204	2409.1271	1.7014	0.0321	0.005
TPT1	7178	tumor protein, translationally-controlled 1	211943_x_at	9691	2408.9766	1.7038	0.0321	0.005
UBE2S	27338	ubiquitin-conjugating enzyme E2S	202779_s_at	3727	2409.9719	1.6613	0.0322	0.005
CUL4A	8451	cullin 4A	201423_s_at	11226	2410.3021	1.7019	0.0322	0.005
IMPAD1	54928	inositol monophosphatase domain containing 1	218516_s_at	6916	2411.9264	1.7145	0.0324	0.0051
MED17	9440	mediator complex subunit 17	221517_s_at	12177	2411.4789	1.7073	0.0324	0.0051
HPGDS	27306	hematopoietic prostaglandin D synthase	206726_at	3711	2414.0932	1.6579	0.0327	0.0051
ZNF232	7775	zinc finger protein 232	219123_at	10065	2415.2647	1.7044	0.0328	0.0051
ADH5	128	alcohol dehydrogenase 5 (class III), chi polypeptide	208847_s_at	1332	2415.6104	1.6919	0.0329	0.0052
ODZ4	26011	odz, odd Oz/ten-m homolog 4 (Drosophila)	213273_at	3280	2415.4815	1.703	0.0329	0.0051
ADAMTS9	56999	ADAM metallopeptidase with thrombospondin type 1 motif, 9	220287_at	7900	2417.1428	1.6927	0.033	0.0052
SF3B5	83443	splicing factor 3b, subunit 5, 10kDa	221263_s_at	11066	2416.3565	1.6957	0.033	0.0052
TM9SF4	9777	transmembrane 9 superfamily protein member 4	212194_s_at	12480	2417.1751	1.7048	0.033	0.0052
SPAG16	79582	sperm associated antigen 16	219109_at	10287	2417.8063	1.6976	0.0331	0.0052
WAS	7454	Wiskott-Aldrich syndrome (eczema-thrombocytopenia)	205400_at	9900	2419.565	1.6809	0.0333	0.0052
SMARCA1	6594	SWI/SNF related, matrix associated, actin dependent regulator of chromatin, subfamily a, member 1	203873_at	9200	2423.6382	1.7103	0.0339	0.0053
TTC28	23331	tetratricopeptide repeat domain 28	213058_at	2730	2425.3676	1.7029	0.034	0.0054
MTCH2	23788	mitochondrial carrier homolog 2 (C. elegans)	217772_s_at	3009	2424.5628	1.6681	0.034	0.0053
MED20	9477	mediator complex subunit 20	206961_s_at	12210	2427.834	1.7095	0.0343	0.0054
AGBL5	60509	ATP/GTP binding protein-like 5	218480_at	8468	2428.506	1.7072	0.0344	0.0054
ZCCHC10	54819	zinc finger, CCHC domain containing 10	221193_s_at	6830	2430.3053	1.7059	0.0347	0.0055
HLA-DQA1	3117	major histocompatibility complex, class II, DQ alpha 1	203290_at	4317	2432.2613	1.6668	0.035	0.0055
[truncated: 119 more rows]

## Sheet: GBM vs. NormalBrain_Down-Reg
GeneSymbol	EntrezID	GeneName	AffymetrixID	gene.index	RP/Rsum	FC:(class1/class2)	pfp	P.value
ATP9A	10079	ATPase, class II, type 9A	212062_at	124	399.1683	6.0231	0	0
RASGRP1	10125	RAS guanyl releasing protein 1 (calcium and DAG-regulated)	205590_at	163	370.8727	5.8888	0	0
OPTN	10133	optineurin	202073_at	171	409.9704	5.7958	0	0
CDH18	1016	cadherin 18, type 2	206280_at	197	219.1658	11.4217	0	0
RCAN2	10231	regulator of calcineurin 2	203498_at	262	82.4408	32.4977	0	0
RTN3	10313	reticulon 3	219549_s_at	340	268.687	8.4976	0	0
LANCL1	10314	LanC lantibiotic synthetase component C-like 1 (bacterial)	202019_s_at	341	531.2752	4.89	0	0
CACNG3	10368	calcium channel, voltage-dependent, gamma subunit 3	206384_at	375	99.5184	36.251	0	0
TUBB4	10382	tubulin, beta 4	212664_at	384	52.2426	64.1138	0	0
ATP8A1	10396	ATPase, aminophospholipid transporter (APLT), class I, type 8A, member 1	210192_at	398	158.1523	16.7516	0	0
BASP1	10409	brain abundant, membrane attached signal protein 1	202391_at	412	38.7598	86.1829	0	0
OLFM1	10439	olfactomedin 1	205591_at	437	75.4153	43.1761	0	0
SLC9A6	10479	solute carrier family 9 (sodium/hydrogen exchanger), member 6	203909_at	475	227.1499	10.8163	0	0
CAP2	10486	CAP, adenylate cyclase-associated protein, 2 (yeast)	212551_at	483	97.7821	29.2002	0	0
RASL10A	10633	RAS-like, family 10, member A	206850_at	613	251.1393	9.6288	0	0
SPINT2	10653	serine peptidase inhibitor, Kunitz type, 2	210715_s_at	628	374.214	6.3289	0	0
PNMA2	10687	paraneoplastic antigen MA2	209597_s_at	655	404.5008	5.64	0	0
FUT9	10690	fucosyltransferase 9 (alpha (1,3) fucosyltransferase)	207696_at	657	363.3798	6.6527	0	0
ADCY1	107	adenylate cyclase 1 (brain)	213245_at	664	507.8956	5.3181	0	0
RFPL1S	10740	RFPL1 antisense RNA (non-protein coding)	214120_at	687	98.3778	33.4648	0	0
PLK2	10769	polo-like kinase 2	201939_at	710	391.1373	6.1377	0	0
ARPP21	10777	cAMP-regulated phosphoprotein, 21kDa	220359_s_at	716	56.3536	84.7426	0	0
CYP46A1	10858	cytochrome P450, family 46, subfamily A, polypeptide 1	220331_at	766	63.7573	62.6233	0	0
RUNDC3A	10900	RUN domain containing 3A	206196_s_at	801	62.1184	75.8661	0	0
AP3M2	10947	adaptor-related protein complex 3, mu 2 subunit	203410_at	838	399.4798	6.0281	0	0
MLLT11	10962	myeloid/lymphoid or mixed-lineage leukemia (trithorax homolog, Drosophila); translocated to, 11	211071_s_at	852	179.5515	11.2401	0	0
RAB40B	10966	RAB40B, member RAS oncogene family	204547_at	855	183.4131	13.8874	0	0
C10orf116	10974	chromosome 10 open reading frame 116	203571_s_at	861	440.1071	5.2411	0	0
ADAP1	11033	ArfGAP with dual PH domains 1	219150_s_at	908	521.7186	4.9816	0	0
B3GNT1	11041	UDP-GlcNAc:betaGal beta-1,3-N-acetylglucosaminyltransferase 1	203188_at	913	353.3069	6.4757	0	0
RAPGEF4	11069	Rap guanine nucleotide exchange factor (GEF) 4	205651_x_at	938	107.9194	28.9416	0	0
STMN2	11075	stathmin-like 2	203000_at	944	8.6543	1550.9165	0	0
PTPRT	11122	protein tyrosine phosphatase, receptor type, T	205948_at	979	311.1521	8.0086	0	0
CHGA	1113	chromogranin A (parathyroid secretory protein 1)	204697_s_at	985	60.9179	71.3848	0	0
CHGB	1114	chromogranin B (secretogranin 1)	204260_at	994	164.9368	16.2197	0	0
NISCH	11188	nischarin	201591_s_at	1039	438.8531	5.5377	0	0
WIF1	11197	WNT inhibitory factor 1	204712_at	1046	140.6787	20.3228	0	0
AKAP11	11215	A kinase (PRKA) anchor protein 11	203156_at	1059	569.3705	4.6209	0	0
CHN1	1123	chimerin (chimaerin) 1	212624_s_at	1069	67.9497	56.9275	0	0
KLHL2	11275	kelch-like 2, Mayven (Drosophila)	219157_at	1107	264.8298	8.5326	0	0
CHRM3	1131	cholinergic receptor, muscarinic 3	214596_at	1124	158.4534	15.4913	0	0
ACOT7	11332	acyl-CoA thioesterase 7	208002_s_at	1148	218.839	11.041	0	0
OSBPL1A	114876	oxysterol binding protein-like 1A	208158_s_at	1193	367.3706	6.6546	0	0
SSX2IP	117178	synovial sarcoma, X breakpoint 2 interacting protein	203015_s_at	1237	491.1022	4.7518	0	0
C1orf216	127703	chromosome 1 open reading frame 216	212791_at	1329	414.3242	6.1179	0	0
COX7A1	1346	cytochrome c oxidase subunit VIIa polypeptide 1 (muscle)	204570_at	1395	174.8807	8.817	0	0
RALYL	138046	RALY RNA binding protein-like	213967_at	1427	114.1839	24.5746	0	0
CRH	1392	corticotropin releasing hormone	205629_s_at	1441	565.6	4.7706	0	0
TCEAL2	140597	transcription elongation factor A (SII)-like 2	211276_at	1465	99.1869	26.1591	0	0
CRYM	1428	crystallin, mu	205489_at	1492	27.5304	365.3007	0	0
CTNNA2	1496	catenin (cadherin-associated protein), alpha 2	205373_at	1572	472.601	5.1245	0	0
FBXO41	150726	F-box protein 41	221945_at	1586	348.5762	7.0252	0	0
RUNDC3B	154661	RUN domain containing 3B	215321_at	1627	445.6168	5.6681	0	0
ANKRD46	157567	ankyrin repeat domain 46	212731_at	1652	470.4332	5.173	0	0
LOC157627	157627	hypothetical LOC157627	214839_at	1654	526.4023	5.2881	0	0
DBC1	1620	deleted in bladder cancer 1	205818_at	1706	60.8875	66.7638	0	0
DHCR24	1718	24-dehydrocholesterol reductase	200862_at	1781	536.2222	4.6567	0	0
DLG2	1740	discs, large homolog 2 (Drosophila)	206253_at	1799	262.236	9.3715	0	0
DNM1	1759	dynamin 1	215116_s_at	1811	23.5703	454.6608	0	0
DYNC1I1	1780	dynein, cytoplasmic 1, intermediate chain 1	205348_s_at	1827	70.668	38.4735	0	0
DOCK3	1795	dedicator of cytokinesis 3	213482_at	1838	364.3617	6.8499	0	0
EEF1A2	1917	eukaryotic translation elongation factor 1 alpha 2	204540_at	1932	144.9923	17.2837	0	0
SCAMP5	192683	secretory carrier membrane protein 5	212699_at	1937	493.2699	5.1646	0	0
EFNB3	1949	ephrin-B3	205031_at	1950	461.2757	5.1917	0	0
EGR3	1960	early growth response 3	206115_at	1961	250.9238	7.5479	0	0
ELAVL4	1996	ELAV (embryonic lethal, abnormal vision, Drosophila)-like 4 (Hu antigen D)	206051_at	1993	156.5136	15.9217	0	0
EMX2	2018	empty spiracles homeobox 2	221950_at	2031	562.8324	4.5686	0	0
KHDRBS2	202559	KH domain containing, RNA binding, signal transduction associated 2	215527_at	2041	551.1495	5.1832	0	0
ENO2	2026	enolase 2 (gamma, neuronal)	201313_at	2042	237.0741	9.3825	0	0
EPB41L1	2036	erythrocyte membrane protein band 4.1-like 1	212336_at	2055	449.5328	5.6677	0	0
EPB49	2039	erythrocyte membrane protein band 4.9 (dematin)	204505_s_at	2058	189.6663	14.0973	0	0
EPHB6	2051	EPH receptor B6	204718_at	2072	406.1391	6.1402	0	0
FAM171A1	221061	family with sequence similarity 171, member A1	212771_at	2215	277.9111	8.4601	0	0
PHACTR1	221692	phosphatase and actin regulator 1	213638_at	2225	140.4767	20.6984	0	0
FGF13	2258	fibroblast growth factor 13	205110_s_at	2268	44.9363	132.2091	0	0
FKBP1B	2281	FK506 binding protein 1B, 12.6 kDa	206857_s_at	2298	390.0348	6.4126	0	0
RAB11FIP2	22841	RAB11 family interacting protein 2 (class I)	203883_s_at	2317	550.4432	4.6727	0	0
CNKSR2	22866	connector enhancer of kinase suppressor of Ras 2	206731_at	2338	351.1937	7.1118	0	0
INPP5F	22876	inositol polyphosphate-5-phosphatase F	203607_at	2348	90.0045	37.6677	0	0
CLSTN1	22883	calsyntenin 1	201561_s_at	2356	478.2807	5.1827	0	0
ZNF365	22891	zinc finger protein 365	206448_at	2364	94.2125	36.1605	0	0
RPH3A	22895	rabphilin 3A homolog (mouse)	205230_at	2367	361.1637	6.6477	0	0
WDR47	22911	WD repeat domain 47	203855_at	2382	288.6176	8.4221	0	0
KIFAP3	22920	kinesin-associated protein 3	203333_at	2389	435.4749	5.6887	0	0
SV2C	22987	synaptic vesicle glycoprotein 2C	216086_at	2428	412.3414	9.008	0	0
ALDOC	230	aldolase C, fructose-bisphosphate	202022_at	2441	336.3609	5.5799	0	0
FAIM2	23017	Fas apoptotic inhibitory molecule 2	203618_at	2455	205.5573	11.9181	0	0
MAST3	23031	microtubule associated serine/threonine kinase 3	213045_at	2468	75.7769	54.4438	0	0
MYT1L	23040	myelin transcription factor 1-like	210016_at	2478	60.864	83.2261	0	0
NMNAT2	23057	nicotinamide nucleotide adenylyltransferase 2	209755_at	2491	76.442	56.745	0	0
MYCBP2	23077	MYC binding protein 2	201959_s_at	2508	271.4237	8.8803	0	0
KIF1B	23095	kinesin family member 1B	209234_at	2523	464.2156	5.1749	0	0
RAP1GAP2	23108	RAP1 GTPase activating protein 2	213280_at	2532	162.665	14.791	0	0
DDN	23109	dendrin	214788_x_at	2533	149.8153	18.997	0	0
EPB41L3	23136	erythrocyte membrane protein band 4.1-like 3	206710_s_at	2554	455.658	5.5843	0	0
NCDN	23154	neurochondrin	209556_at	2570	521.9301	4.9739	0	0
TBC1D9	23158	TBC1 domain family, member 9 (with GRAM domain)	212956_at	2573	405.445	5.88	0	0
ARHGEF9	23229	Cdc42 guanine nucleotide exchange factor (GEF) 9	203263_s_at	2640	394.6684	6.2816	0	0
PLCB1	23236	phospholipase C, beta 1 (phosphoinositide-specific)	211925_s_at	2648	363.0877	6.6547	0	0
DDHD2	23259	DDHD domain containing 2	212690_at	2668	443.881	5.4123	0	0
CAMTA1	23261	calmodulin binding transcription activator 1	213268_at	2670	200.7274	12.8082	0	0
TSPYL4	23270	TSPY-like 4	212928_at	2679	185.3048	12.9935	0	0
KIAA1107	23285	KIAA1107	214098_at	2691	94.5399	37.0266	0	0
CUX2	23316	cut-like homeobox 2	213920_at	2718	391.8864	6.375	0	0
WDR7	23335	WD repeat domain 7	212880_at	2734	286.9165	8.4917	0	0
KIAA1045	23349	KIAA1045	213636_at	2744	336.985	7.3405	0	0
PSD3	23362	pleckstrin and Sec7 domain containing 3	203354_s_at	2757	117.7335	23.135	0	0
CBX6	23466	chromobox homolog 6	202047_s_at	2831	191.4738	12.5135	0	0
CBX7	23492	chromobox homolog 7	212914_at	2848	353.1562	6.9099	0	0
RIMBP2	23504	RIMS binding protein 2	214811_at	2856	160.3384	17.1047	0	0
LRRC8B	23507	leucine rich repeat containing 8 family, member B	212976_at	2859	444.7701	5.6056	0	0
MMD	23531	monocyte to macrophage differentiation-associated	203414_at	2883	237.4361	9.4326	0	0
NTSR2	23620	neurotensin receptor 2	206899_at	2949	312.8459	7.1809	0	0
LDOC1	23641	leucine zipper, down-regulated in cancer 1	204454_at	2965	291.0742	7.9291	0	0
GABARAPL1	23710	GABA(A) receptor-associated protein like 1	208868_s_at	2988	358.3678	7.0586	0	0
C20orf103	24141	chromosome 20 open reading frame 103	219463_at	3020	216.8359	9.8941	0	0
GABBR1	2550	gamma-aminobutyric acid (GABA) B receptor, 1	203146_s_at	3088	62.0114	59.0781	0	0
GABRA1	2554	gamma-aminobutyric acid (GABA) A receptor, alpha 1	206678_at	3092	23.7348	593.1024	0	0
GABRA2	2555	gamma-aminobutyric acid (GABA) A receptor, alpha 2	207014_at	3093	59.4619	78.856	0	0
GABRA5	2558	gamma-aminobutyric acid (GABA) A receptor, alpha 5	206456_at	3096	234.0577	10.6978	0	0
GABRB1	2560	gamma-aminobutyric acid (GABA) A receptor, beta 1	207010_at	3100	70.8192	33.172	0	0
GABRG2	2566	gamma-aminobutyric acid (GABA) A receptor, gamma 2	206849_at	3107	139.2377	21.4085	0	0
GAD1	2571	glutamate decarboxylase 1 (brain, 67kDa)	205278_at	3115	150.5455	14.4645	0	0
GAD2	2572	glutamate decarboxylase 2 (pancreatic islets and brain, 65kDa)	206780_at	3117	461.9491	5.4661	0	0
SULT4A1	25830	sulfotransferase family 4A, member 1	219425_at	3170	125.9081	24.2569	0	0
HSPA12A	259217	heat shock 70kDa protein 12A	214434_at	3227	130.4439	22.8918	0	0
MYRIP	25924	myosin VIIA and Rab interacting protein	214156_at	3229	311.3168	7.6655	0	0
SOSTDC1	25928	sclerostin domain containing 1	213456_at	3232	537.2585	5.3311	0	0
NECAP1	25977	NECAP endocytosis associated 1	209300_s_at	3258	380.821	6.4111	0	0
CLIP3	25999	CAP-GLY domain containing linker protein 3	212358_at	3270	358.8362	7.1177	0	0
ATRNL1	26033	attractin-like 1	213744_at	3293	372.5832	6.556	0	0
IPCEF1	26034	interaction protein for cytohesin exchange factors 1	214735_at	3294	100.099	34.0129	0	0
CHD5	26038	chromodomain helicase DNA binding protein 5	213965_s_at	3298	451.9025	5.6205	0	0
LRRTM2	26045	leucine rich repeat transmembrane neuronal 2	206408_at	3302	483.3989	5.0038	0	0
CNTNAP2	26047	contactin associated protein-like 2	215145_s_at	3304	202.2382	12.7261	0	0
SLITRK5	26050	SLIT and NTRK-like family, member 5	214930_at	3307	344.6146	6.997	0	0
PPP1R16B	26051	protein phosphatase 1, regulatory (inhibitor) subunit 16B	212750_at	3308	309.4598	7.7864	0	0
DNM3	26052	dynamin 3	209839_at	3309	117.949	24.1427	0	0
ERC2	26059	ELKS/RAB6-interacting/CAST family member 2	213938_at	3315	58.1553	65.2533	0	0
FBXO2	26232	F-box protein 2	219305_x_at	3390	435.6142	5.7318	0	0
AK5	26289	adenylate kinase 5	219308_s_at	3427	45.5148	131.3823	0	0
LHX6	26468	LIM homeobox 6	219884_at	3453	491.4876	5.1525	0	0
SEZ6L2	26470	seizure related 6 homolog (mouse)-like 2	218720_x_at	3456	336.068	6.8176	0	0
BSCL2	26580	Berardinelli-Seip congenital lipodystrophy 2 (seipin)	208906_at	3496	202.8492	10.6723	0	0
NBEA	26960	neurobeachin	221207_s_at	3555	169.9356	14.9863	0	0
CYFIP2	26999	cytoplasmic FMR1 interacting protein 2	215785_s_at	3563	149.662	17.6881	0	0
NPTN	27020	neuroplastin	202228_s_at	3578	323.7578	7.2739	0	0
GHITM	27069	growth hormone inducible transmembrane protein	209248_at	3598	333.0638	6.8068	0	0
CACYBP	27101	calcyclin binding protein	201381_x_at	3620	532.3589	4.7449	0	0
DKK3	27122	dickkopf homolog 3 (Xenopus laevis)	202196_s_at	3630	540.1714	4.6612	0	0
AMPH	273	amphiphysin	205257_s_at	3704	43.75	122.6943	0	0
PCSK1N	27344	proprotein convertase subtilisin/kexin type 1 inhibitor	218952_at	3733	438.002	5.6093	0	0
GLRB	2743	glycine receptor, beta	205279_s_at	3751	553.2108	4.7607	0	0
GLS	2744	glutaminase	203157_s_at	3755	209.8043	11.8659	0	0
PCLO	27445	piccolo (presynaptic cytomatrix protein)	210650_s_at	3757	172.8466	15.6407	0	0
GNAL	2774	guanine nucleotide binding protein (G protein), alpha activating activity polypeptide, olfactory type	206355_at	3774	460.7821	5.5466	0	0
GNAO1	2775	guanine nucleotide binding protein (G protein), alpha activating activity polypeptide O	204762_s_at	3775	94.0996	37.5054	0	0
GNAZ	2781	guanine nucleotide binding protein (G protein), alpha z polypeptide	204993_at	3780	547.7838	4.85	0	0
GNG3	2785	guanine nucleotide binding protein (G protein), gamma 3	222005_s_at	3784	20.3168	630.4807	0	0
GOT1	2805	glutamic-oxaloacetic transaminase 1, soluble (aspartate aminotransferase 1)	208813_at	3801	112.8006	26.6313	0	0
GPR22	2845	G protein-coupled receptor 22	221288_at	3867	336.5467	7.3153	0	0
ANK2	287	ankyrin 2, neuronal	202920_at	3905	559.3104	4.6576	0	0
ANK3	288	ankyrin 3, node of Ranvier (ankyrin G)	206385_s_at	3917	235.778	10.618	0	0
GRIA2	2891	glutamate receptor, ionotropic, AMPA 2	205358_at	3928	146.3903	16.1142	0	0
MAGEH1	28986	melanoma antigen family H, 1	218573_at	3960	507.2226	4.9862	0	0
SCG3	29106	secretogranin III	219196_at	4019	386.8574	6.0236	0	0
TAGLN3	29114	transgelin 3	204743_at	4026	17.5777	743.9337	0	0
DDX25	29118	DEAD (Asp-Glu-Ala-Asp) box polypeptide 25	219945_at	4030	384.1558	6.1182	0	0
GRM3	2913	glutamate receptor, metabotropic 3	205814_at	4039	58.4953	77.8599	0	0
GRM5	2915	glutamate receptor, metabotropic 5	207235_s_at	4041	485.5396	5.2888	0	0
GUCY1A3	2982	guanylate cyclase 1, soluble, alpha 3	221942_s_at	4110	439.1574	5.7067	0	0
GUCY1B3	2983	guanylate cyclase 1, soluble, beta 3	203817_at	4111	112.315	26.2439	0	0
TRHDE	29953	thyrotropin-releasing hormone degrading enzyme	219937_at	4170	359.0472	6.9052	0	0
EHD3	30845	EH-domain containing 3	218935_at	4285	222.3932	11.4097	0	0
HLF	3131	hepatic leukemia factor	204753_s_at	4325	174.5493	15.2562	0	0
HPCA	3208	hippocalcin	205454_at	4391	182.7873	15.3792	0	0
HPCAL1	3241	hippocalcin-like 1	205462_s_at	4419	304.9223	8.013	0	0
HPRT1	3251	hypoxanthine phosphoribosyltransferase 1	202854_at	4425	188.9021	12.3255	0	0
APLP1	333	amyloid beta (A4) precursor-like protein 1	209462_at	4474	229.279	10.3766	0	0
HTR2A	3356	5-hydroxytryptamine (serotonin) receptor 2A	207135_at	4490	143.0511	20.8782	0	0
IDI1	3422	isopentenyl-diphosphate delta isomerase 1	204615_x_at	4538	320.3998	7.0205	0	0
IDS	3423	iduronate 2-sulfatase	202438_x_at	4539	370.8359	6.3601	0	0
INPP5A	3632	inositol polyphosphate-5-phosphatase, 40kDa	203006_at	4696	311.5585	7.9256	0	0
ITPR1	3708	inositol 1,4,5-triphosphate receptor, type 1	203710_at	4761	359.3776	6.6396	0	0
KCNB1	3745	potassium voltage-gated channel, Shab-related subfamily, member 1	211006_s_at	4794	307.2357	7.861	0	0
KCNJ4	3761	potassium inwardly-rectifying channel, subfamily J, member 4	208359_s_at	4820	283.9183	9.1535	0	0
RAB15	376267	RAB15, member RAS onocogene family	221810_at	4822	390.6277	6.12	0	0
KCNJ6	3763	potassium inwardly-rectifying channel, subfamily J, member 6	210454_s_at	4823	470.7544	5.4375	0	0
ARF3	377	ADP-ribosylation factor 3	200011_s_at	4830	418.7418	5.7855	0	0
KCNK1	3775	potassium channel, subfamily K, member 1	204678_s_at	4834	60.3528	77.9126	0	0
KCNQ2	3785	potassium voltage-gated channel, KQT-like subfamily, member 2	205737_at	4845	462.5838	5.489	0	0
KIF3C	3797	kinesin family member 3C	203389_at	4854	231.2873	11.1488	0	0
KIF5A	3798	kinesin family member 5A	205318_at	4855	381.3648	6.4599	0	0
KIF5C	3800	kinesin family member 5C	203129_s_at	4858	92.0373	36.833	0	0
L1CAM	3897	L1 cell adhesion molecule	204584_at	4947	424.8397	5.8364	0	0
ARHGDIG	398	Rho GDP dissociation inhibitor (GDI) gamma	206888_s_at	5020	214.0963	11.7656	0	0
LY6H	4062	lymphocyte antigen 6 complex, locus H	206773_at	5108	95.9999	34.3306	0	0
MAL	4118	mal, T-cell differentiation protein	204777_s_at	5159	90.8074	36.0627	0	0
MAP1A	4130	microtubule-associated protein 1A	203151_at	5169	201.3841	12.7996	0	0
MAPT	4137	microtubule-associated protein tau	203928_x_at	5173	270.1064	8.4514	0	0
MBP	4155	myelin basic protein	207323_s_at	5193	46.2791	33.9493	0	0
MDH1	4190	malate dehydrogenase 1, NAD (soluble)	200978_at	5217	410.2455	5.7259	0	0
ME1	4199	malic enzyme 1, NADP(+)-dependent, cytosolic	204058_at	5222	479.8405	5.0674	0	0
MEF2C	4208	myocyte enhancer factor 2C	207968_s_at	5228	212.022	12.2004	0	0
MOBP	4336	myelin-associated oligodendrocyte basic protein	207659_s_at	5321	179.5086	15.1139	0	0
MOG	4340	myelin oligodendrocyte glycoprotein	205989_s_at	5325	560.1696	4.6496	0	0
CD200	4345	CD200 molecule	209582_s_at	5327	293.934	8.1536	0	0
TMEM151B	441151	transmembrane protein 151B	213676_at	5361	568.7443	4.747	0	0
TRIM37	4591	tripartite motif-containing 37	213009_s_at	5419	354.1465	6.6293	0	0
NAP1L2	4674	nucleosome assembly protein 1-like 2	219368_at	5489	77.0531	48.3201	0	0
NAP1L3	4675	nucleosome assembly protein 1-like 3	204749_at	5490	114.584	25.1694	0	0
NDN	4692	necdin homolog (mouse)	209550_at	5506	497.5712	5.2108	0	0
NEFM	4741	neurofilament, medium polypeptide	205113_at	5549	40.4207	194.7763	0	0
NEFH	4744	neurofilament, heavy polypeptide	204412_s_at	5552	294.119	8.6014	0	0
NELL1	4745	NEL-like 1 (chicken)	206089_at	5553	200.2567	11.6137	0	0
NEFL	4747	neurofilament, light polypeptide	221801_x_at	5554	16.7708	734.1741	0	0
NELL2	4753	NEL-like 2 (chicken)	203413_at	5559	108.8276	19.4934	0	0
ATP1A3	478	ATPase, Na+/K+ transporting, alpha 3 polypeptide	214432_at	5575	425.2867	5.9134	0	0
ATP1B1	481	ATPase, Na+/K+ transporting, beta 1 polypeptide	201242_s_at	5600	179.2772	12.0707	0	0
NNAT	4826	neuronatin	204239_s_at	5611	493.4046	3.3392	0	0
NPY	4852	neuropeptide Y	206001_at	5631	55.8968	53.6627	0	0
NPTX1	4884	neuronal pentraxin I	204684_at	5655	64.9204	42.2306	0	0
NPTX2	4885	neuronal pentraxin II	213479_at	5656	118.2955	11.7722	0	0
ATP2B1	490	ATPase, Ca++ transporting, plasma membrane 1	209281_s_at	5668	447.8554	5.423	0	0
NRGN	4900	neurogranin (protein kinase C substrate, RC3)	204081_at	5669	12.8587	1921.16	0	0
NSF	4905	N-ethylmaleimide-sensitive factor	202395_at	5673	96.5429	35.2747	0	0
ATP2B2	491	ATPase, Ca++ transporting, plasma membrane 2	204685_s_at	5676	320.3424	7.9173	0	0
OAT	4942	ornithine aminotransferase	201599_at	5700	472.9052	5.2009	0	0
OMG	4974	oligodendrocyte myelin glycoprotein	207093_s_at	5717	170.0544	10.7522	0	0
OPCML	4978	opioid binding protein/cell adhesion molecule-like	206215_at	5720	81.7546	41.3597	0	0
OXCT1	5019	3-oxoacid CoA transferase 1	202780_at	5753	399.27	6.0635	0	0
PAK3	5063	p21 protein (Cdc42/Rac)-activated kinase 3	214607_at	5806	62.9468	73.0672	0	0
CALY	50632	calcyon neuron-specific vesicular protein	219896_at	5807	145.9661	19.3949	0	0
PCMT1	5110	protein-L-isoaspartate (D-aspartate) O-methyltransferase	205202_at	5950	393.9029	5.9051	0	0
PCP4	5121	Purkinje cell protein 4	205549_at	6036	238.3539	9.2335	0	0
PCSK2	5126	proprotein convertase subtilisin/kexin type 2	204869_at	6055	251.4823	9.3677	0	0
NRN1	51299	neuritin 1	218625_at	6089	473.9159	5.0593	0	0
PDE1A	5136	phosphodiesterase 1A, calmodulin-dependent	208396_s_at	6135	321.8032	7.5839	0	0
PDE2A	5138	phosphodiesterase 2A, cGMP-stimulated	204134_at	6153	92.1023	36.3715	0	0
ACTL6B	51412	actin-like 6B	206013_s_at	6173	275.3185	8.7527	0	0
HPCAL4	51440	hippocalcin like 4	219671_at	6186	94.1925	35.0447	0	0
ATP6V1H	51606	ATPase, H+ transporting, lysosomal 50/57kDa, V1 subunit H	221504_s_at	6276	344.8118	6.8676	0	0
HMP19	51617	HMP19 protein	218623_at	6281	104.1405	31.2735	0	0
ENPP2	5168	ectonucleotide pyrophosphatase/phosphodiesterase 2	209392_at	6313	164.0428	14.8474	0	0
PDYN	5173	prodynorphin	206803_at	6340	385.6562	7.5008	0	0
ATP8A2	51761	ATPase, aminophospholipid transporter, class I, type 8A, member 2	219659_at	6358	278.6641	9.245	0	0
PEG3	5178	paternally expressed 3	209242_at	6367	168.6436	13.9636	0	0
PFKP	5214	phosphofructokinase, platelet	201037_at	6403	565.7528	4.5293	0	0
PFN2	5217	profilin 2	204992_s_at	6405	521.3552	4.4091	0	0
ATP6V1A	523	ATPase, H+ transporting, lysosomal 70kDa, V1 subunit A	201971_s_at	6414	347.9311	6.8566	0	0
ATP6V1B2	526	ATPase, H+ transporting, lysosomal 56/58kDa, V1 subunit B2	201089_at	6432	292.9547	8.0854	0	0
SERPINI1	5274	serpin peptidase inhibitor, clade I (neuroserpin), member 1	205352_at	6446	18.6436	816.268	0	0
ATP6V1E1	529	ATPase, H+ transporting, lysosomal 31kDa, V1 subunit E1	208678_at	6459	479.1502	5.1387	0	0
PI4KA	5297	phosphatidylinositol 4-kinase, catalytic, alpha	207081_s_at	6467	270.9598	8.8681	0	0
PIP4K2A	5305	phosphatidylinositol-5-phosphate 4-kinase, type II, alpha	205570_at	6474	491.3202	5.2567	0	0
BCL11A	53335	B-cell CLL/lymphoma 11A (zinc finger protein)	210347_s_at	6501	252.0124	9.447	0	0
ATP6V1G2	534	ATPase, H+ transporting, lysosomal 13kDa, V1 subunit G2	214762_at	6518	30.8686	255.1961	0	0
FXYD1	5348	FXYD domain containing ion transport regulator 1	205384_at	6526	541.1748	4.7995	0	0
ATP6V0A1	535	ATPase, H+ transporting, lysosomal V0 subunit a1	205095_s_at	6528	489.524	5.1669	0	0
PLP1	5354	proteolipid protein 1	210198_s_at	6532	78.2485	14.0163	0	0
PNOC	5368	prepronociceptin	205901_at	6549	497.1879	4.532	0	0
FXYD7	53822	FXYD domain containing ion transport regulator 7	220131_at	6563	181.5241	14.1094	0	0
SEPT4	5414	septin 4	210348_at	6602	434.7338	5.9009	0	0
TERF2IP	54386	telomeric repeat binding factor 2, interacting protein	201174_s_at	6642	494.3605	5.1927	0	0
GFOD1	54438	glucose-fructose oxidoreductase domain containing 1	219821_s_at	6656	169.2254	16.3923	0	0
NECAB2	54550	N-terminal EF-hand calcium binding protein 2	215005_at	6727	284.6069	8.866	0	0
KIF1A	547	kinesin family member 1A	203849_s_at	6771	112.5494	23.115	0	0
PDP1	54704	pyruvate dehyrogenase phosphatase catalytic subunit 1	218273_s_at	6774	250.3187	10.029	0	0
A2BP1	54715	ataxin 2-binding protein 1	221217_s_at	6779	71.8884	58.4303	0	0
DIRAS2	54769	DIRAS family, GTP-binding RAS-like 2	219619_at	6798	42.1049	135.9816	0	0
PPP1R1A	5502	protein phosphatase 1, regulatory (inhibitor) subunit 1A	205478_at	6997	374.0413	6.223	0	0
OXR1	55074	oxidation resistance 1	218197_s_at	7041	437.0756	5.7021	0	0
FEZF2	55079	FEZ family zinc finger 2	221086_s_at	7043	511.7698	5.0748	0	0
SOBP	55084	sine oculis binding protein homolog (Drosophila)	218974_at	7048	410.511	5.6077	0	0
SLC6A15	55117	solute carrier family 6 (neutral amino acid transporter), member 15	206376_at	7077	454.7004	5.7046	0	0
PNMAL1	55228	PNMA-like 1	218824_at	7177	255.3532	9.0438	0	0
FBXW7	55294	F-box and WD repeat domain containing 7	218751_s_at	7238	177.0872	14.9326	0	0
PPP3CA	5530	protein phosphatase 3, catalytic subunit, alpha isozyme	202425_x_at	7245	208.5469	11.7685	0	0
PPP3CB	5532	protein phosphatase 3, catalytic subunit, beta isozyme	202432_at	7260	118.0127	25.6283	0	0
LARP6	55323	La ribonucleoprotein domain family, member 6	218651_s_at	7264	422.2401	5.7916	0	0
PPP3R1	5534	protein phosphatase 3, regulatory subunit B, alpha	204506_at	7280	322.7166	7.7051	0	0
MEG3	55384	maternally expressed 3 (non-protein coding)	210794_s_at	7304	523.3082	5.1437	0	0
CAMK2N1	55450	calcium/calmodulin-dependent protein kinase II inhibitor 1	218309_at	7321	219.4127	9.2022	0	0
SYBU	55638	syntabulin (syntaxin-interacting)	218692_at	7407	419.8045	5.6921	0	0
PRKACB	5567	protein kinase, cAMP-dependent, catalytic, beta	202741_at	7434	391.0241	6.0273	0	0
PRKAR2B	5577	protein kinase, cAMP-dependent, regulatory, type II, beta	203680_at	7519	289.9665	7.9245	0	0
PRKCB	5579	protein kinase C, beta	207957_s_at	7534	28.7103	364.7955	0	0
CACNA2D3	55799	calcium channel, voltage-dependent, alpha 2/delta subunit 3	219714_s_at	7542	183.5171	14.1882	0	0
SCN3B	55800	sodium channel, voltage-gated, type III, beta	204722_at	7545	12.3949	2134.3207	0	0
CISD1	55847	CDGSH iron sulfur domain 1	218597_s_at	7579	436.5084	5.2287	0	0
BEX1	55859	brain expressed, X-linked 1	218332_at	7590	158.3966	11.9114	0	0
LMO3	55885	LIM domain only 3 (rhombotin-like 2)	204424_s_at	7603	164.9776	9.7314	0	0
PRKCZ	5590	protein kinase C, zeta	202178_at	7611	105.9564	29.2453	0	0
MAPK1	5594	mitogen-activated protein kinase 1	208351_s_at	7630	554.3383	4.7089	0	0
MAPK10	5602	mitogen-activated protein kinase 10	204813_at	7654	352.9026	6.775	0	0
MAP2K1	5604	mitogen-activated protein kinase kinase 1	202670_at	7658	293.4965	8.1548	0	0
PRNP	5621	prion protein	201300_s_at	7704	477.6222	5.1374	0	0
BEX4	56271	brain expressed, X-linked 4	215440_s_at	7722	265.5598	8.5789	0	0
PRSS3	5646	protease, serine, 3	207463_x_at	7746	215.2849	11.9591	0	0
RELN	5649	reelin	205923_at	7751	536.8192	4.9467	0	0
DNAJC12	56521	DnaJ (Hsp40) homolog, subfamily C, member 12	218976_at	7755	239.9922	9.9597	0	0
KLK6	5653	kallikrein-related peptidase 6	204733_at	7756	521.4523	4.9321	0	0
KCNK12	56660	potassium channel, subfamily K, member 12	220448_at	7781	448.2012	5.5551	0	0
NRIP3	56675	nuclear receptor interacting protein 3	219557_s_at	7786	104.478	30.6693	0	0
CA10	56934	carbonic anhydrase X	220889_s_at	7853	431.2609	5.081	0	0
C14orf132	56967	chromosome 14 open reading frame 132	218820_at	7878	453.4382	5.9711	0	0
TULP4	56995	tubby like protein 4	218184_at	7896	427.0002	5.8811	0	0
SLC17A7	57030	solute carrier family 17 (sodium-dependent inorganic phosphate cotransporter), member 7	204229_at	7914	12.1687	1813.8526	0	0
DDX24	57062	DEAD (Asp-Glu-Ala-Asp) box polypeptide 24	200694_s_at	7929	562.9042	4.6681	0	0
SLC17A6	57084	solute carrier family 17 (sodium-dependent inorganic phosphate cotransporter), member 6	220551_at	7933	419.8616	5.9202	0	0
CAMK1G	57172	calcium/calmodulin-dependent protein kinase IG	215161_at	7993	521.5838	4.9942	0	0
PTGDS	5730	prostaglandin D2 synthase 21kDa (brain)	211663_x_at	8030	53.5048	35.4683	0	0
C3orf14	57415	chromosome 3 open reading frame 14	219288_at	8060	439.0204	5.3112	0	0
NDRG3	57446	NDRG family member 3	217286_s_at	8066	509.4589	5.1129	0	0
NDRG2	57447	NDRG family member 2	206453_s_at	8067	439.5926	5.1166	0	0
SLC12A5	57468	solute carrier family 12 (potassium/chloride transporter), member 5	210040_at	8072	20.5525	784.2171	0	0
GRAMD1B	57476	GRAM domain containing 1B	212906_at	8077	416.307	5.932	0	0
MKL2	57496	MKL/myocardin-like 2	218259_at	8079	319.7267	7.0665	0	0
SERINC1	57515	serine incorporator 1	208671_at	8086	557.2781	4.6505	0	0
SYT13	57586	synaptotagmin XIII	221859_at	8103	494.617	5.1826	0	0
BAI2	576	brain-specific angiogenesis inhibitor 2	204966_at	8108	421.3116	6.055	0	0
KIAA1598	57698	KIAA1598	221802_s_at	8128	250.2651	9.1788	0	0
BAI3	577	brain-specific angiogenesis inhibitor 3	205638_at	8129	480.6597	5.2028	0	0
PTPN4	5775	protein tyrosine phosphatase, non-receptor type 4 (megakaryocyte)	205171_at	8145	539.9202	4.8589	0	0
PTPRD	5789	protein tyrosine phosphatase, receptor type, D	205712_at	8183	536.4436	4.769	0	0
PTPRR	5801	protein tyrosine phosphatase, receptor type, R	206084_at	8198	513.2434	5.0275	0	0
PLEKHB1	58473	pleckstrin homology domain containing, family B (evectins) member 1	209504_s_at	8232	513.4046	4.7897	0	0
QDPR	5860	quinoid dihydropteridine reductase	209123_at	8262	333.8052	7.1246	0	0
RAB3A	5864	RAB3A, member RAS oncogene family	204974_at	8266	416.9712	5.9488	0	0
RAP1GAP	5909	RAP1 GTPase activating protein	203911_at	8312	413.7784	6.1347	0	0
PLEKHA1	59338	pleckstrin homology domain containing, family A (phosphoinositide binding specific) member 1	219024_at	8343	496.4583	5.0882	0	0
TMEM35	59353	transmembrane protein 35	219685_at	8356	246.4372	9.6159	0	0
RBP4	5950	retinol binding protein 4, plasma	219140_s_at	8364	444.5576	5.611	0	0
BCL2L2	599	BCL2-like 2	209311_at	8397	443.8336	5.6017	0	0
RGS4	5999	regulator of G-protein signaling 4	204337_at	8407	26.6936	285.8039	0	0
RGS7	6000	regulator of G-protein signaling 7	206290_s_at	8409	231.971	7.6791	0	0
RTN1	6252	reticulon 1	203485_at	8606	27.8148	193.5571	0	0
RYR2	6262	ryanodine receptor 2 (cardiac)	207557_s_at	8613	286.9128	8.3375	0	0
BDNF	627	brain-derived neurotrophic factor	206382_s_at	8615	538.5063	4.4281	0	0
SCN2A	6326	sodium channel, voltage-gated, type II, alpha subunit	206381_at	8663	71.7899	59.0602	0	0
NEUROD6	63974	neurogenic differentiation 6	220045_at	8760	161.3032	19.822	0	0
ANO3	63982	anoctamin 3	215241_at	8764	151.7197	18.5443	0	0
TSPYL2	64061	TSPY-like 2	218012_at	8774	313.4699	7.6602	0	0
CLSTN2	64084	calsyntenin 2	219414_at	8787	484.7558	5.3748	0	0
MOAP1	64112	modulator of apoptosis 1	212508_at	8802	137.0696	19.8911	0	0
MAP2K4	6416	mitogen-activated protein kinase kinase 4	203265_s_at	8821	402.3647	6.22	0	0
SCG5	6447	secretogranin V (7B2 protein)	203889_at	8923	220.3204	8.8708	0	0
SH3GL2	6456	SH3-domain GRB2-like 2	205751_at	8934	18.4181	627.3956	0	0
SH3GL3	6457	SH3-domain GRB2-like 3	205636_at	8937	166.9139	15.5348	0	0
AGXT2L1	64850	alanine-glyoxylate aminotransferase 2-like 1	221008_s_at	9032	82.3244	24.4969	0	0
NDRG4	65009	NDRG family member 4	209159_s_at	9075	145.5067	16.2014	0	0
PINK1	65018	PTEN induced putative kinase 1	209018_s_at	9078	569.2477	4.6461	0	0
SLC1A1	6505	solute carrier family 1 (neuronal/epithelial high affinity glutamate transporter, system Xag), member 1	206396_at	9082	532.7285	4.5853	0	0
REEP1	65055	receptor accessory protein 1	204364_s_at	9083	164.3713	14.437	0	0
SLC1A2	6506	solute carrier family 1 (glial high affinity glutamate transporter), member 2	208389_s_at	9085	227.3473	9.1442	0	0
SLC6A1	6529	solute carrier family 6 (neurotransmitter transporter, GABA), member 1	205152_at	9132	446.2457	5.267	0	0
SLC8A2	6543	solute carrier family 8 (sodium/calcium exchanger), member 2	215267_s_at	9153	376.6885	6.8403	0	0
SLIT1	6585	slit homolog 1 (Drosophila)	208221_s_at	9194	437.2363	5.6961	0	0
SNAP25	6616	synaptosomal-associated protein, 25kDa	202507_s_at	9241	18.7663	396.8948	0	0
SNCB	6620	synuclein, beta	207853_s_at	9246	124.2351	25.5368	0	0
SNCA	6622	synuclein, alpha (non A4 component of amyloid precursor)	204466_s_at	9248	38.582	180.3391	0	0
SOX10	6663	SRY (sex determining region Y)-box 10	209842_at	9289	347.6506	4.6155	0	0
SPOCK1	6695	sparc/osteonectin, cwcv and kazal-like domains proteoglycan (testican) 1	202363_at	9315	86.4724	27.1597	0	0
SST	6750	somatostatin	213921_at	9361	4.5317	14444.8669	0	0
STX1A	6804	syntaxin 1A (brain)	204729_s_at	9404	169.1491	15.6047	0	0
STXBP1	6812	syntaxin binding protein 1	202260_s_at	9408	36.3618	199.2309	0	0
VAMP2	6844	vesicle-associated membrane protein 2 (synaptobrevin 2)	201556_s_at	9430	494.7319	5.1939	0	0
SYN1	6853	synapsin I	221914_at	9435	28.6985	363.8357	0	0
SYN2	6854	synapsin II	210247_at	9436	117.6279	27.2019	0	0
SYP	6855	synaptophysin	213200_at	9437	419.2781	5.9511	0	0
SYT1	6857	synaptotagmin I	203998_s_at	9439	6.0191	6063.7586	0	0
TAC1	6863	tachykinin, precursor 1	206552_s_at	9443	284.1245	7.2602	0	0
TAC3	6866	tachykinin 3	219992_at	9445	268.8088	7.5314	0	0
TF	7018	transferrin	203400_s_at	9548	221.0724	8.1282	0	0
THY1	7070	Thy-1 cell surface antigen	208850_s_at	9595	294.5828	7.4301	0	0
TSPAN7	7102	tetraspanin 7	202242_at	9628	227.5767	8.6748	0	0
TNNT1	7138	troponin T type 1 (skeletal, slow)	213201_s_at	9657	299.7888	8.1428	0	0
TPD52L1	7164	tumor protein D52-like 1	203786_s_at	9677	413.061	5.6241	0	0
TSPYL1	7259	TSPY-like 1	221493_at	9729	172.4281	14.9277	0	0
TUBA4A	7277	tubulin, alpha 4a	212242_at	9746	175.505	13.7491	0	0
UCHL1	7345	ubiquitin carboxyl-terminal esterase L1 (ubiquitin thiolesterase)	201387_s_at	9820	168.5336	12.1769	0	0
UROS	7390	uroporphyrinogen III synthase	203031_s_at	9855	561.6875	4.7947	0	0
VIPR1	7433	vasoactive intestinal peptide receptor 1	205019_s_at	9886	477.3035	5.2466	0	0
VSNL1	7447	visinin-like 1	203797_at	9895	5.0331	5095.0257	0	0
YWHAH	7533	tyrosine 3-monooxygenase/tryptophan 5-monooxygenase activation protein, eta polypeptide	201020_at	9947	87.0877	39.3838	0	0
CA11	770	carbonic anhydrase XI	209726_at	10013	100.2022	31.2764	0	0
SLC30A3	7781	solute carrier family 30 (zinc transporter), member 3	207035_at	10069	105.7307	31.2034	0	0
CACNB2	783	calcium channel, voltage-dependent, beta 2 subunit	207776_s_at	10088	561.3914	4.6487	0	0
CACNB4	785	calcium channel, voltage-dependent, beta 4 subunit	207693_at	10097	330.8469	7.5225	0	0
DUSP26	78986	dual specificity phosphatase 26 (putative)	219144_at	10114	517.0109	4.9859	0	0
CAMKV	79012	CaM kinase-like vesicle-associated	219365_s_at	10136	372.8082	6.443	0	0
CALB1	793	calbindin 1, 28kDa	205625_s_at	10249	232.9795	10.394	0	0
CALB2	794	calbindin 2	205428_s_at	10259	257.5694	8.3759	0	0
PGBD5	79605	piggyBac transposable element derived 5	219225_at	10303	267.2429	8.7061	0	0
ROGDI	79641	rogdi homolog (Drosophila)	218394_at	10328	433.5672	5.7429	0	0
C1orf115	79762	chromosome 1 open reading frame 115	218546_at	10429	187.3687	13.3386	0	0
MCTP1	79772	multiple C2 domains, transmembrane 1	220122_at	10434	471.2686	5.7832	0	0
TUSC3	7991	tumor suppressor candidate 3	209227_at	10552	504.4354	4.8775	0	0
PAQR6	79957	progestin and adipoQ receptor family member VI	219236_at	10585	423.0891	5.6281	0	0
CCDC92	80212	coiled-coil domain containing 92	218175_at	10718	346.7215	7.0404	0	0
EFHD1	80303	EF-hand domain family, member D1	209343_at	10754	504.5268	4.4879	0	0
CALM3	808	calmodulin 3 (phosphorylase kinase, delta)	200622_x_at	10825	263.1356	9.097	0	0
AP3B2	8120	adaptor-related protein complex 3, beta 2 subunit	205678_at	10861	276.045	8.5839	0	0
CAMK2A	815	calcium/calmodulin-dependent protein kinase II alpha	207613_s_at	10877	182.1745	14.2849	0	0
STMN4	81551	stathmin-like 4	221236_s_at	10888	240.3123	9.5362	0	0
CAMK2B	816	calcium/calmodulin-dependent protein kinase II beta	209956_s_at	10908	151.2813	16.9536	0	0
CAMK2G	818	calcium/calmodulin-dependent protein kinase II gamma	212669_at	10948	544.0775	4.768	0	0
ST6GALNAC5	81849	ST6 (alpha-N-acetyl-neuraminyl-2,3-beta-galactosyl-1,3)-N-acetylgalactosaminide alpha-2,6-sialyltransferase 5	220979_s_at	10954	226.7933	10.6906	0	0
USP11	8237	ubiquitin specific peptidase 11	208723_at	11000	383.544	6.3749	0	0
NCALD	83988	neurocalcin delta	211685_s_at	11145	394.5395	6.2789	0	0
C9orf125	84302	chromosome 9 open reading frame 125	213386_at	11202	197.0689	12.9125	0	0
DOC2A	8448	double C2-like domains, alpha	205744_at	11222	496.477	5.127	0	0
PPFIA2	8499	protein tyrosine phosphatase, receptor type, f polypeptide (PTPRF), interacting protein (liprin), alpha 2	206973_at	11311	409.1866	6.016	0	0
ENC1	8507	ectodermal-neural cortex 1 (with BTB-like domain)	201340_s_at	11322	44.542	111.5261	0	0
GAS7	8522	growth arrest-specific 7	202191_s_at	11335	344.4586	6.645	0	0
DGKZ	8525	diacylglycerol kinase, zeta 104kDa	207556_s_at	11337	282.0283	8.6787	0	0
CHST1	8534	carbohydrate (keratan sulfate Gal-6) sulfotransferase 1	205567_at	11347	222.5039	10.1963	0	0
KIAA1644	85352	KIAA1644	221901_at	11349	200.7843	13.009	0	0
TSPYL5	85453	TSPY-like 5	213122_at	11369	515.8283	4.9082	0	0
RGS20	8601	regulator of G-protein signaling 20	210138_at	11414	351.6429	6.9207	0	0
NOL4	8715	nucleolar protein 4	206045_s_at	11510	422.5826	5.7317	0	0
CCK	885	cholecystokinin	205827_at	11617	5.1305	32833.4662	0	0
CDK5R1	8851	cyclin-dependent kinase 5, regulatory subunit 1 (p35)	204995_at	11619	198.4074	12.7564	0	0
SYNJ1	8867	synaptojanin 1	207594_s_at	11631	259.0354	9.571	0	0
CCKBR	887	cholecystokinin B receptor	210381_s_at	11633	239.0404	10.3405	0	0
BSN	8927	bassoon (presynaptic cytomatrix protein)	204586_at	11681	113.4366	30.3305	0	0
WASF1	8936	WAS protein family, member 1	204165_at	11689	125.5074	19.972	0	0
NAV3	89795	neuron navigator 3	204823_at	11708	396.4009	6.1006	0	0
C16orf45	89927	chromosome 16 open reading frame 45	212736_at	11725	547.3246	4.6703	0	0
KALRN	8997	kalirin, RhoGEF kinase	205635_at	11732	351.5956	7.0846	0	0
CLDN10	9071	claudin 10	205328_at	11808	330.633	6.8278	0	0
LDB2	9079	LIM domain binding 2	206481_s_at	11813	271.3426	8.3204	0	0
INA	9118	internexin neuronal intermediate filament protein, alpha	204465_s_at	11854	45.7626	134.3276	0	0
SYNGR3	9143	synaptogyrin 3	205691_at	11890	12.2752	1793.4229	0	0
DCLK1	9201	doublecortin-like kinase 1	205399_at	11952	204.1395	11.2704	0	0
LGI1	9211	leucine-rich, glioma inactivated 1	206349_at	11964	253.5209	7.5815	0	0
DLGAP2	9228	discs, large (Drosophila) homolog-associated protein 2	210227_at	11980	418.1347	6.0173	0	0
BZRAP1	9256	benzodiazapine receptor (peripheral) associated protein 1	205839_s_at	12009	562.6538	4.6089	0	0
LHX2	9355	LIM homeobox 2	206140_at	12099	348.991	6.5257	0	0
CPNE6	9362	copine VI (neuronal)	210408_s_at	12105	410.5117	5.9006	0	0
NRXN3	9369	neurexin 3	205795_at	12114	334.3106	7.405	0	0
NRXN1	9378	neurexin 1	209914_s_at	12123	228.6802	10.7237	0	0
HOMER1	9456	homer homolog 1 (Drosophila)	213793_s_at	12192	434.6629	5.8531	0	0
CABP1	9478	calcium binding protein 1	208320_at	12211	271.5225	9.1546	0	0
ENTPD3	956	ectonucleoside triphosphate diphosphohydrolase 3	206191_at	12280	481.8167	5.2884	0	0
GABBR2	9568	gamma-aminobutyric acid (GABA) B receptor, 2	209990_s_at	12284	140.8621	16.5071	0	0
PREPL	9581	prolyl endopeptidase-like	212215_at	12296	322.4916	7.3097	0	0
MICAL2	9645	microtubule associated monoxygenase, calponin and LIM domain containing 2	206275_s_at	12347	155.296	17.2389	0	0
RAPGEF2	9693	Rap guanine nucleotide exchange factor (GEF) 2	203096_s_at	12395	557.599	4.8211	0	0
RIMS2	9699	regulating synaptic membrane exocytosis 2	206137_at	12401	554.1943	4.8234	0	0
SEC14L5	9717	SEC14-like 5 (S. cerevisiae)	210169_at	12419	418.0983	6.334	0	0
GPRASP1	9737	G protein-coupled receptor associated sorting protein 1	204793_at	12441	107.3548	25.336	0	0
ARHGAP32	9743	Rho GTPase activating protein 32	203431_s_at	12447	367.7849	6.6965	0	0
ZNF536	9745	zinc finger protein 536	206403_at	12449	569.1408	4.8227	0	0
FRMPD4	9758	FERM and PDZ domain containing 4	215052_at	12462	444.0002	5.7276	0	0
ProSAPiP1	9762	ProSAPiP1 protein	204447_at	12467	273.0695	8.0596	0	0
KIAA0513	9764	KIAA0513	204546_at	12468	70.7923	64.6033	0	0
RAPGEF5	9771	Rap guanine nucleotide exchange factor (GEF) 5	204680_s_at	12475	457.7054	5.6988	0	0
RIMS3	9783	regulating synaptic membrane exocytosis 3	204730_at	12487	94.8926	36.4693	0	0
PHYHIP	9796	phytanoyl-CoA 2-hydroxylase interacting protein	205325_at	12498	185.0275	14.6879	0	0
DNAJC6	9829	DnaJ (Hsp40) homolog, subfamily C, member 6	204720_s_at	12527	71.5421	55.8079	0	0
ELMO1	9844	engulfment and cell motility 1	204513_s_at	12541	512.8907	4.9295	0	0
LPPR4	9890	lipid phosphate phosphatase-related protein type 4	213496_at	12583	169.9267	12.8153	0	0
NUAK1	9891	NUAK family, SNF1-like kinase, 1	204589_at	12584	122.3743	23.2855	0	0
SNAP91	9892	synaptosomal-associated protein, 91kDa homolog (mouse)	204953_at	12585	15.0025	1487.1175	0	0
SV2B	9899	synaptic vesicle glycoprotein 2B	205551_at	12591	18.0622	1017.9949	0	0
SV2A	9900	synaptic vesicle glycoprotein 2A	203069_at	12593	198.597	11.7336	0	0
SRGAP3	9901	SLIT-ROBO Rho GTPase activating protein 3	209794_at	12594	351.1658	6.8348	0	0
ARNT2	9915	aryl-hydrocarbon receptor nuclear translocator 2	202986_at	12608	462.0582	5.3097	0	0
IQSEC1	9922	IQ motif and Sec7 domain 1	203906_at	12614	379.2175	6.5531	0	0
HS3ST2	9956	heparan sulfate (glucosamine) 3-O-sulfotransferase 2	219697_at	12645	171.8588	21.4875	0	0
CDH10	1008	cadherin 10, type 2 (T2-cadherin)	220115_s_at	125	575.4011	4.2887	1e-04	0
CDK5	1020	cyclin-dependent kinase 5	204247_s_at	229	643.0216	4.4462	1e-04	0
ZNF238	10472	zinc finger protein 238	207164_s_at	468	628.7824	3.8263	1e-04	0
DEAF1	10522	deformed epidermal autoregulatory factor 1 (Drosophila)	209407_s_at	512	625.7759	4.5121	1e-04	0
NEBL	10529	nebulette	203961_at	519	642.7706	4.1155	1e-04	0
GNB5	10681	guanine nucleotide binding protein (G protein), beta 5	204000_at	651	663.2739	4.1633	1e-04	0
ZMYND11	10771	zinc finger, MYND domain containing 11	202136_at	711	725.1996	3.9401	1e-04	0
ARPP19	10776	cAMP-regulated phosphoprotein, 19kDa	214553_s_at	715	574.8681	4.6057	1e-04	0
HSPH1	10808	heat shock 105kDa/110kDa protein 1	206976_s_at	739	613.196	4.3515	1e-04	0
WASF3	10810	WAS protein family, member 3	204042_at	741	581.3675	4.3676	1e-04	0
BLCAP	10904	bladder cancer associated protein	201032_at	804	680.9728	4.0223	1e-04	0
CIT	11113	citron (rho-interacting, serine/threonine kinase 21)	212801_at	972	671.858	4.325	1e-04	0
KIF3A	11127	kinesin family member 3A	213623_at	983	691.1082	4.1386	1e-04	0
CLCN4	1183	chloride channel 4	205148_s_at	1250	590.0536	4.5874	1e-04	0
FAM131A	131408	family with sequence similarity 131, member A	221904_at	1374	644.5951	4.2596	1e-04	0
CPE	1363	carboxypeptidase E	201116_s_at	1413	716.8462	3.7769	1e-04	0
AKR1C1	1645	aldo-keto reductase family 1, member C1 (dihydrodiol dehydrogenase 1; 20-alpha (3-alpha)-hydroxysteroid dehydrogenase)	204151_x_at	1731	631.3984	4.305	1e-04	0
DUSP8	1850	dual specificity phosphatase 8	206374_at	1892	694.8347	4.0941	1e-04	0
EIF4A2	1974	eukaryotic translation initiation factor 4A2	200912_s_at	1978	691.8581	4.0087	1e-04	0
EPHA4	2043	EPH receptor A4	206114_at	2063	722.3082	4.0088	1e-04	0
EPS15	2060	epidermal growth factor receptor pathway substrate 15	217886_at	2082	688.4215	4.1485	1e-04	0
ERBB4	2066	v-erb-a erythroblastic leukemia viral oncogene homolog 4 (avian)	206794_at	2087	663.773	4.1861	1e-04	0
ETS2	2114	v-ets erythroblastosis virus E26 oncogene homolog 2 (avian)	201328_at	2117	748.8047	3.8939	1e-04	0
FGF9	2254	fibroblast growth factor 9 (glia-activating factor)	206404_at	2266	721.8699	3.9113	1e-04	0
AAK1	22848	AP2 associated kinase 1	205434_s_at	2323	669.6255	4.2231	1e-04	0
KIF21B	23046	kinesin family member 21B	204411_at	2482	676.1879	4.3136	1e-04	0
CLASP2	23122	cytoplasmic linker associated protein 2	212306_at	2543	634.4455	4.2676	1e-04	0
EFR3A	23167	EFR3 homolog A (S. cerevisiae)	212149_at	2582	628.5611	4.3318	1e-04	0
COBL	23242	cordon-bleu homolog (mouse)	213050_at	2654	662.0695	4.0314	1e-04	0
DMXL2	23312	Dmx-like 2	212820_at	2714	744.7488	3.8771	1e-04	0
TRIM2	23321	tripartite motif-containing 2	202341_s_at	2722	646.1426	4.2283	1e-04	0
FAM189A1	23359	family with sequence similarity 189, member A1	213997_at	2754	687.4812	4.1718	1e-04	0
NPTXR	23467	neuronal pentraxin receptor	213040_s_at	2832	633.1044	4.4214	1e-04	0
R3HDM1	23518	R3H domain containing 1	202754_at	2870	687.7474	4.0829	1e-04	0
FLRT2	23768	fibronectin leucine rich transmembrane protein 2	204358_s_at	3002	576.1805	4.6689	1e-04	0
FBXL2	25827	F-box and leucine-rich repeat protein 2	214436_at	3166	652.6379	4.3635	1e-04	0
PARM1	25849	prostate androgen-regulated mucin-like protein 1	204687_at	3183	685.2507	4.1111	1e-04	0
KIAA1279	26128	KIAA1279	212453_at	3344	646.8738	4.2811	1e-04	0
KLHL3	26249	kelch-like 3 (Drosophila)	221221_s_at	3399	605.5629	4.5026	1e-04	0
KCNV1	27012	potassium channel, subfamily V, member 1	220294_at	3573	699.1347	4.2762	1e-04	0
D4S234E	27065	DNA segment on chromosome 4 (unique) 234 expressed sequence	209569_x_at	3595	647.5903	4.052	1e-04	0
B3GAT1	27087	beta-1,3-glucuronyltransferase 1 (glucuronosyltransferase P)	219521_at	3607	609.3775	4.3765	1e-04	0
BIN1	274	bridging integrator 1	202931_x_at	3746	698.7505	4.0696	1e-04	0
GLUD1	2746	glutamate dehydrogenase 1	200946_x_at	3759	644.3789	4.284	1e-04	0
C12orf51	283450	chromosome 12 open reading frame 51	211034_s_at	3838	632.7262	4.3687	1e-04	0
GRIA1	2890	glutamate receptor, ionotropic, AMPA 1	209793_at	3926	670.1327	3.6801	1e-04	0
GRM7	2917	glutamate receptor, metabotropic 7	207548_at	4043	577.5729	4.6224	1e-04	0
HK1	3098	hexokinase 1	200697_at	4301	647.8902	4.2186	1e-04	0
APBA2	321	amyloid beta (A4) precursor protein-binding, family A, member 2	209870_s_at	4392	719.2713	3.9331	1e-04	0
DNAJA1	3301	DnaJ (Hsp40) homolog, subfamily A, member 1	200880_at	4457	719.1975	3.9919	1e-04	0
APOD	347	apolipoprotein D	201525_at	4577	653.5087	2.8198	1e-04	0
ITPKA	3706	inositol 1,4,5-trisphosphate 3-kinase A	205874_at	4759	661.4564	4.3299	1e-04	0
KLC1	3831	kinesin light chain 1	212877_at	4881	673.758	4.1196	1e-04	0
ACCN1	40	amiloride-sensitive cation channel 1, neuronal	206690_at	5044	606.8052	4.4235	1e-04	0
MGST3	4259	microsomal glutathione S-transferase 3	201403_s_at	5266	663.8038	4.0527	1e-04	0
ASS1	445	argininosuccinate synthase 1	207076_s_at	5377	676.1443	3.832	1e-04	0
NBL1	4681	neuroblastoma, suppression of tumorigenicity 1	201621_at	5496	666.8703	4.118	1e-04	0
NDUFB8	4714	NADH dehydrogenase (ubiquinone) 1 beta subcomplex, 8, 19kDa	201227_s_at	5528	599.0835	4.4338	1e-04	0
ATP1A2	477	ATPase, Na+/K+ transporting, alpha 2 polypeptide	203295_s_at	5568	675.4626	3.2934	1e-04	0
NTM	50863	neurotrimin	222020_s_at	5855	691.2509	4.0553	1e-04	0
PCSK1	5122	proprotein convertase subtilisin/kexin type 1	205825_at	6040	587.2384	4.0099	1e-04	0
ATP6V1D	51382	ATPase, H+ transporting, lysosomal 34kDa, V1 subunit D	208898_at	6155	607.3649	4.376	1e-04	0
YPEL5	51646	yippee-like 5 (Drosophila)	217783_s_at	6295	678.3664	4.125	1e-04	0
SYT17	51760	synaptotagmin XVII	205613_at	6357	700.6514	3.7925	1e-04	0
ATP6V0C	527	ATPase, H+ transporting, lysosomal 16kDa, V0 subunit c	200954_at	6441	606.4511	4.4261	1e-04	0
PIN1	5300	peptidylprolyl cis/trans isomerase, NIMA-interacting 1	202927_at	6470	627.4366	4.3428	1e-04	0
FXYD6	53826	FXYD domain containing ion transport regulator 6	217897_at	6564	619.3927	3.8079	1e-04	0
PPA1	5464	pyrophosphatase (inorganic) 1	217848_s_at	6755	676.3336	4.0555	1e-04	0
FBXO34	55030	F-box protein 34	218539_at	7006	582.382	4.5648	1e-04	0
SUSD4	55061	sushi domain containing 4	219389_at	7028	599.4386	4.3926	1e-04	0
SEC61A2	55176	Sec61 alpha 2 subunit (S. cerevisiae)	219499_at	7124	625.8656	4.2817	1e-04	0
NUDT11	55190	nudix (nucleoside diphosphate linked moiety X)-type motif 11	219855_at	7138	744.3407	3.951	1e-04	0
OTUB1	55611	OTU domain, ubiquitin aldehyde binding 1	201245_s_at	7383	718.0649	3.96	1e-04	0
NKRF	55922	NFKB repressing factor	205004_at	7625	746.5256	3.9222	1e-04	0
CYP26B1	56603	cytochrome P450, family 26, subfamily B, polypeptide 1	219825_at	7764	700.9233	4.1081	1e-04	0
PAK6	56924	p21 protein (Cdc42/Rac)-activated kinase 6	219461_at	7847	589.832	4.5696	1e-04	0
PAK7	57144	p21 protein (Cdc42/Rac)-activated kinase 7	210721_s_at	7975	641.9223	4.3025	1e-04	0
PPM1H	57460	protein phosphatase, Mg2+/Mn2+ dependent, 1H	212686_at	8070	722.31	3.9738	1e-04	0
FAM5B	57795	family with sequence similarity 5, member B	214822_at	8153	622.7495	4.3122	1e-04	0
PTPRN	5798	protein tyrosine phosphatase, receptor type, N	204945_at	8193	650.48	4.3145	1e-04	0
PTPRN2	5799	protein tyrosine phosphatase, receptor type, N polypeptide 2	203029_s_at	8194	689.6411	4.1254	1e-04	0
PTPRO	5800	protein tyrosine phosphatase, receptor type, O	208121_s_at	8197	612.4659	4.2863	1e-04	0
WFDC1	58189	WAP four-disulfide core domain 1	219478_at	8212	671.2003	4.1566	1e-04	0
RIT2	6014	Ras-like without CAAX 2	206984_s_at	8421	669.451	3.6912	1e-04	0
SEMA4A	64218	sema domain, immunoglobulin domain (Ig), transmembrane domain (TM) and short cytoplasmic domain, (semaphorin) 4A	219259_at	8839	644.8179	4.2323	1e-04	0
PJA1	64219	praja ring finger 1	218667_at	8840	641.5481	4.2733	1e-04	0
CDH22	64405	cadherin 22, type 2	215181_at	8897	689.9558	4.1685	1e-04	0
CPEB1	64506	cytoplasmic polyadenylation element binding protein 1	219578_s_at	8929	620.2073	4.313	1e-04	0
LOC646278	646278	similar to programmed cell death 6 interacting protein	217520_x_at	8952	615.6654	4.3293	1e-04	0
MTMR9	66036	myotubularin related protein 9	204837_at	9229	661.6569	4.2337	1e-04	0
FAM155A	728215	family with sequence similarity 155, member A	214825_at	9752	677.2482	4.1352	1e-04	0
VIP	7432	vasoactive intestinal peptide	206577_at	9885	677.4753	4.5419	1e-04	0
XK	7504	X-linked Kx blood group (McLeod syndrome)	206698_at	9929	701.8069	4.068	1e-04	0
YWHAZ	7534	tyrosine 3-monooxygenase/tryptophan 5-monooxygenase activation protein, zeta polypeptide	200638_s_at	9948	594.9846	4.424	1e-04	0
ZNF204P	7754	zinc finger protein 204, pseudogene	214823_at	10048	668.6584	4.2008	1e-04	0
CACNB3	784	calcium channel, voltage-dependent, beta 3 subunit	209530_at	10091	586.4	4.7245	1e-04	0
KCNAB1	7881	potassium voltage-gated channel, shaker-related subfamily, beta member 1	208213_s_at	10112	691.1548	4.1568	1e-04	0
SLC25A22	79751	solute carrier family 25 (mitochondrial carrier: glutamate), member 22	218725_at	10420	716.6391	3.9849	1e-04	0
TMEM90B	79953	transmembrane protein 90B	219310_at	10581	599.138	4.5537	1e-04	0
CSRNP3	80034	cysteine-serine-rich nuclear protein 3	220462_at	10638	730.0263	3.9742	1e-04	0
CALM1	801	calmodulin 1 (phosphorylase kinase, delta)	200653_s_at	10659	590.3251	4.4603	1e-04	0
TM2D3	80213	TM2 domain containing 3	221702_s_at	10719	673.3079	4.1441	1e-04	0
STAM	8027	signal transducing adaptor molecule (SH3 domain and ITAM motif) 1	203544_s_at	10746	706.5787	4.0279	1e-04	0
NDEL1	81565	nudE nuclear distribution gene E homolog (A. nidulans)-like 1	208093_s_at	10897	604.0142	4.3639	1e-04	0
ARPC5L	81873	actin related protein 2/3 complex, subunit 5-like	220966_x_at	10964	599.4764	4.3785	1e-04	0
TLN2	83660	talin 2	212701_at	11112	705.0088	4.2192	1e-04	0
RASAL1	8437	RAS protein activator like 1 (GAP1 like)	219752_at	11209	639.9887	4.3212	1e-04	0
PKP4	8502	plakophilin 4	201927_s_at	11316	593.1718	4.4902	1e-04	0
MADD	8567	MAP-kinase activating death domain	210252_s_at	11394	725.5455	4.0119	1e-04	0
TMEFF1	8577	transmembrane protein with EGF-like and two follistatin-like domains 1	205122_at	11404	668.2186	4.1608	1e-04	0
HERC1	8925	hect (homologous to the E6-AP (UBE3A) carboxyl terminus) domain and RCC1 (CHC1)-like domain (RLD) 1	218306_s_at	11680	712.4642	4.0791	1e-04	0
CDK5R2	8941	cyclin-dependent kinase 5, regulatory subunit 2 (p39)	205852_at	11693	582.7168	4.6884	1e-04	0
ATP6V0D1	9114	ATPase, H+ transporting, lysosomal 38kDa, V0 subunit d1	212041_at	11853	711.5776	4.0375	1e-04	0
CHRDL1	91851	chordin-like 1	209763_at	11936	592.8685	4.0638	1e-04	0
LARGE	9215	like-glycosyltransferase	204414_at	11968	696.5151	4.1417	1e-04	0
SLIT2	9353	slit homolog 2 (Drosophila)	209897_s_at	12097	641.4922	4.308	1e-04	0
RAB33A	9363	RAB33A, member RAS oncogene family	206039_at	12106	574.936	4.4177	1e-04	0
CADPS2	93664	Ca++-dependent secretion activator 2	219572_at	12111	586.0971	4.5561	1e-04	0
ATPIF1	93974	ATPase inhibitory factor 1	218671_s_at	12136	728.737	3.9412	1e-04	0
SH3BP5	9467	SH3-domain binding protein 5 (BTK-associated)	201810_s_at	12201	749.0715	3.985	1e-04	0
GCC2	9648	GRIP and coiled-coil domain containing 2	202832_at	12350	649.4896	4.224	1e-04	0
NOS1AP	9722	nitric oxide synthase 1 (neuronal) adaptor protein	215153_at	12425	717.3783	3.9906	1e-04	0
KIAA0319	9856	KIAA0319	206017_at	12551	658.847	4.1743	1e-04	0
RABGAP1L	9910	RAB GTPase activating protein 1-like	203020_at	12603	595.8466	4.5175	1e-04	0
ARHGAP44	9912	Rho GTPase activating protein 44	205414_s_at	12605	631.4061	4.3696	1e-04	0
KBTBD11	9920	kelch repeat and BTB (POZ) domain containing 11	204301_at	12612	714.5699	4.3337	1e-04	0
PAIP1	10605	poly(A) binding protein interacting protein 1	208051_s_at	585	800.1686	3.6372	2e-04	0
CAMKK2	10645	calcium/calmodulin-dependent protein kinase kinase 2, beta	207359_at	622	738.4158	4.002	2e-04	0
FAM107A	11170	family with sequence similarity 107, member A	207547_s_at	1022	778.7616	3.6055	2e-04	0
CNTN1	1272	contactin 1	211203_s_at	1325	800.601	4.0328	2e-04	0
AKR1C2	1646	aldo-keto reductase family 1, member C2 (dihydrodiol dehydrogenase 2; bile acid binding protein; 3-alpha hydroxysteroid dehydrogenase, type III)	209699_x_at	1732	763.4022	3.9279	2e-04	0
DIO2	1734	deiodinase, iodothyronine, type II	203699_s_at	1792	794.7472	3.5091	2e-04	0
C17orf108	201229	chromosome 17 open reading frame 108	213195_at	2021	754.0029	3.9566	2e-04	0
ENSA	2029	endosulfine alpha	202596_at	2045	778.7929	3.7504	2e-04	0
ALDH2	217	aldehyde dehydrogenase 2 family (mitochondrial)	201425_at	2164	787.7019	3.7708	2e-04	0
FABP3	2170	fatty acid binding protein 3, muscle and heart (mammary-derived growth inhibitor)	205738_s_at	2165	740.9872	3.967	2e-04	0
RUFY3	22902	RUN and FYVE domain containing 3	203724_s_at	2374	743.9004	3.8498	2e-04	0
BTBD3	22903	BTB (POZ) domain containing 3	202946_s_at	2375	786.07	3.8239	2e-04	0
SHANK2	22941	SH3 and multiple ankyrin repeat domains 2	213307_at	2405	768.2722	3.8677	2e-04	0
DIP2C	22982	DIP2 disco-interacting protein 2 homolog C (Drosophila)	212503_s_at	2423	787.7774	3.8152	2e-04	0
LASS6	253782	LAG1 homolog, ceramide synthase 6	212442_s_at	3072	800.6125	3.7459	2e-04	0
GDI1	2664	GDP dissociation inhibitor 1	201864_at	3508	752.0528	3.8667	2e-04	0
STAU2	27067	staufen, RNA binding protein, homolog 2 (Drosophila)	204226_at	3596	787.5981	3.8322	2e-04	0
GLS2	27165	glutaminase 2 (liver, mitochondrial)	205531_s_at	3649	802.1731	3.7313	2e-04	0
TUBG2	27175	tubulin, gamma 2	203894_at	3652	734.5442	3.9428	2e-04	0
GPM6A	2823	glycoprotein M6A	209469_at	3815	793.3419	3.6441	2e-04	0
KIAA0284	283638	KIAA0284	213242_x_at	3843	732.1275	3.9232	2e-04	0
ABR	29	active BCR-related gene	212895_s_at	3967	762.1193	4.0156	2e-04	0
UBQLN2	29978	ubiquilin 2	215884_s_at	4185	773.2664	3.8644	2e-04	0
HAGH	3029	hydroxyacylglutathione hydrolase	205012_s_at	4229	768.3824	3.8322	2e-04	0
ANXA11	311	annexin A11	206200_s_at	4311	788.3229	3.7686	2e-04	0
KCNS1	3787	potassium voltage-gated channel, delayed-rectifier, subfamily S, member 1	207366_at	4847	772.1995	3.9405	2e-04	0
EVL	51466	Enah/Vasp-like	217838_s_at	6201	768.6174	3.9564	2e-04	0
PEX5L	51555	peroxisomal biogenesis factor 5-like	219642_s_at	6244	732.8603	3.9609	2e-04	0
PGAM1	5223	phosphoglycerate mutase 1 (brain)	200886_s_at	6408	776.704	3.6652	2e-04	0
SHC3	53358	SHC (Src homology 2 domain containing) transforming protein 3	206330_s_at	6511	799.7463	3.9379	2e-04	0
LPPR1	54886	lipid phosphate phosphatase-related protein type 1	219732_at	6887	769.2828	2.8183	2e-04	0
PLEKHB2	55041	pleckstrin homology domain containing, family B (evectins) member 2	201410_at	7018	781.817	3.7856	2e-04	0
PPP2R2B	5521	protein phosphatase 2, regulatory subunit B, beta	205643_s_at	7159	794.5487	3.7201	2e-04	0
PKIA	5569	protein kinase (cAMP-dependent, catalytic) inhibitor alpha	204612_at	7447	773.0052	3.7126	2e-04	0
CSGALNACT1	55790	chondroitin sulfate N-acetylgalactosaminyltransferase 1	219049_at	7535	759.9639	3.7792	2e-04	0
DCAF6	55827	DDB1 and CUL4 associated factor 6	217908_s_at	7564	774.6975	3.9597	2e-04	0
WSB2	55884	WD repeat and SOCS box-containing 2	201760_s_at	7602	780.7011	3.7765	2e-04	0
RAP1GDS1	5910	RAP1, GTP-GDP dissociation stimulator 1	209444_at	8313	774.3545	3.8657	2e-04	0
SATB1	6304	SATB homeobox 1	203408_s_at	8646	801.9918	3.8812	2e-04	0
GREM2	64388	gremlin 2	220794_at	8888	755.9395	3.9782	2e-04	0
AACS	65985	acetoacetyl-CoA synthetase	218434_s_at	9210	781.6504	3.7942	2e-04	0
STAT4	6775	signal transducer and activator of transcription 4	206118_at	9381	774.6066	3.8451	2e-04	0
ELOVL4	6785	elongation of very long chain fatty acids (FEN1/Elo2, SUR4/Elo3, yeast)-like 4	219532_at	9391	802.1093	3.7723	2e-04	0
TUBB2A	7280	tubulin, beta 2A	204141_at	9751	742.7899	3.8586	2e-04	0
ITFG1	81533	integrin alpha FG-GAP repeat containing 1	221449_s_at	10880	788.3377	3.8727	2e-04	0
FAM49A	81553	family with sequence similarity 49, member A	208092_s_at	10890	781.3264	3.8082	2e-04	0
SUCLA2	8803	succinate-CoA ligase, ADP-forming, beta subunit	202930_s_at	11576	793.506	3.8138	2e-04	0
STOML1	9399	stomatin (EPB72)-like 1	204701_s_at	12138	781.5534	3.8719	2e-04	0
ENTPD6	955	ectonucleoside triphosphate diphosphohydrolase 6 (putative)	201704_at	12270	773.8855	3.8031	2e-04	0
C14orf2	9556	chromosome 14 open reading frame 2	202279_at	12277	793.2019	3.8116	2e-04	0
SPOCK2	9806	sparc/osteonectin, cwcv and kazal-like domains proteoglycan (testican) 2	202523_s_at	12506	784.4428	3.7368	2e-04	0
SPIN1	10927	spindlin 1	217813_s_at	823	835.573	3.7032	3e-04	0
MGLL	11343	monoglyceride lipase	211026_s_at	1161	826.9571	3.6217	3e-04	0
CLTB	1212	clathrin, light chain B	205172_x_at	1276	791.0689	3.7594	3e-04	0
C9orf91	203197	chromosome 9 open reading frame 91	221865_at	2050	811.312	3.6988	3e-04	0
FABP6	2172	fatty acid binding protein 6, ileal	210445_at	2167	814.8662	3.7677	3e-04	0
MTUS2	23281	microtubule associated tumor suppressor candidate 2	214961_at	2688	842.2745	3.6321	3e-04	0
RBM9	23543	RNA binding motif protein 9	212104_s_at	2893	812.9218	3.6775	3e-04	0
RUSC1	23623	RUN and SH3 domain containing 1	206949_s_at	2951	822.3975	3.8111	3e-04	0
MTCH1	23787	mitochondrial carrier homolog 1 (C. elegans)	221619_s_at	3008	842.236	3.5628	3e-04	0
RAB26	25837	RAB26, member RAS oncogene family	219562_at	3174	838.7549	3.6147	3e-04	0
RNF11	26994	ring finger protein 11	208924_at	3561	816.5561	3.6465	3e-04	0
RND1	27289	Rho family GTPase 1	210056_at	3695	812.8038	3.745	3e-04	0
GRIN2A	2903	glutamate receptor, ionotropic, N-methyl D-aspartate 2A	206534_at	3975	840.5317	3.7762	3e-04	0
SLC25A4	291	solute carrier family 25 (mitochondrial carrier; adenine nucleotide translocator), member 4	202825_at	4013	791.2412	3.7525	3e-04	0
C1orf95	375057	chromosome 1 open reading frame 95	213925_at	4805	817.2999	3.8232	3e-04	0
NR3C2	4306	nuclear receptor subfamily 3, group C, member 2	205259_at	5296	829.2186	3.6552	3e-04	0
IQSEC3	440073	IQ motif and Sec7 domain 3	213834_at	5348	807.0461	3.7331	3e-04	0
PAFAH1B1	5048	platelet-activating factor acetylhydrolase 1b, regulatory subunit 1 (45kDa)	200813_s_at	5774	841.8529	3.6901	3e-04	0
PCDH9	5101	protocadherin 9	219737_s_at	5886	818.7753	3.61	3e-04	0
NGRN	51335	neugrin, neurite outgrowth associated	217722_s_at	6122	841.6884	3.6699	3e-04	0
PID1	55022	phosphotyrosine interaction domain containing 1	219093_at	6999	828.8638	3.5716	3e-04	0
ATXN7L3B	552889	ataxin 7-like 3B	212113_at	7232	839.6436	3.6592	3e-04	0
PRKAR1B	5575	protein kinase, cAMP-dependent, regulatory, type I, beta	212555_at	7498	823.3271	3.6886	3e-04	0
MAPK9	5601	mitogen-activated protein kinase 9	203218_at	7653	820.4801	3.6609	3e-04	0
SH3GLB2	56904	SH3-domain GRB2-like endophilin B2	218813_s_at	7833	816.7036	3.7432	3e-04	0
ACTR3B	57180	ARP3 actin-related protein 3 homolog B (yeast)	218868_at	7997	792.0833	3.7505	3e-04	0
BEGAIN	57596	brain-enriched guanylate kinase-associated homolog (rat)	220795_s_at	8105	821.2466	3.7082	3e-04	0
PTPRK	5796	protein tyrosine phosphatase, receptor type, K	203038_at	8191	810.3881	3.618	3e-04	0
SCD	6319	stearoyl-CoA desaturase (delta-9-desaturase)	200831_s_at	8657	820.4448	3.7049	3e-04	0
USP46	64854	ubiquitin specific peptidase 46	203869_at	9035	828.6583	3.6711	3e-04	0
CACNA1A	773	calcium channel, voltage-dependent, P/Q type, alpha 1A subunit	206399_x_at	10032	833.8737	3.6598	3e-04	0
DDA1	79016	DET1 and DDB1 associated 1	218260_at	10138	804.2606	3.717	3e-04	0
CNTNAP1	8506	contactin associated protein 1	219400_at	11321	831.8466	3.6754	3e-04	0
DIXDC1	85458	DIX domain containing 1	214724_at	11370	818.9985	3.7872	3e-04	0
PNMA1	9240	paraneoplastic antigen MA1	218224_at	11993	812.2584	3.6008	3e-04	0
STXBP5L	9515	syntaxin binding protein 5-like	215518_at	12239	832.462	3.6725	3e-04	0
SGSM2	9905	small G protein signaling modulator 2	212319_at	12598	837.9663	3.5877	3e-04	0
AKT3	10000	v-akt murine thymoma viral oncogene homolog 3 (protein kinase B, gamma)	212607_at	4	856.2932	3.1691	4e-04	0
DHRS9	10170	dehydrogenase/reductase (SDR family) member 9	219799_s_at	208	868.0827	3.6924	4e-04	0
TPPP	11076	tubulin polymerization promoting protein	206179_s_at	945	880.7539	3.6307	4e-04	0
AGAP1	116987	ArfGAP with GTPase domain, ankyrin repeat and PH domain 1	204066_s_at	1234	870.8724	3.8243	4e-04	0
DGKB	1607	diacylglycerol kinase, beta 90kDa	216307_at	1692	859.0781	3.5812	4e-04	0
DCTN1	1639	dynactin 1	201082_s_at	1725	851.383	3.7141	4e-04	0
FGF14	2259	fibroblast growth factor 14	221310_at	2269	866.1858	3.5831	4e-04	0
NCS1	23413	neuronal calcium sensor 1	218266_s_at	2798	872.7883	3.6358	4e-04	0
PLD3	23646	phospholipase D family, member 3	201050_at	2969	854.5047	3.6895	4e-04	0
MAP2	4133	microtubule-associated protein 2	210015_s_at	5171	863.9419	3.6591	4e-04	0
NOV	4856	nephroblastoma overexpressed gene	204501_at	5635	875.4925	3.198	4e-04	0
NTRK3	4916	neurotrophic tyrosine kinase, receptor, type 3	206462_s_at	5680	861.2739	3.6766	4e-04	0
OPA1	4976	optic atrophy 1 (autosomal dominant)	212213_x_at	5719	878.8504	3.5321	4e-04	0
RAB6B	51560	RAB6B, member RAS oncogene family	210127_at	6248	876.4204	3.6317	4e-04	0
ATP6V1C1	528	ATPase, H+ transporting, lysosomal 42kDa, V1 subunit C1	202872_at	6451	864.8649	3.5516	4e-04	0
SIDT1	54847	SID1 transmembrane family, member 1	219734_at	6850	862.3476	3.5619	4e-04	0
ZNF529	57711	zinc finger protein 529	215307_at	8135	871.7563	3.5812	4e-04	0
AVPI1	60370	arginine vasopressin-induced 1	218631_at	8435	874.3462	3.6324	4e-04	0
LHPP	64077	phospholysine phosphohistidine inorganic pyrophosphate phosphatase	218523_at	8782	867.4738	3.6391	4e-04	0
UGP2	7360	UDP-glucose pyrophosphorylase 2	205480_s_at	9833	874.5371	3.5699	4e-04	0
CA4	762	carbonic anhydrase IV	206208_at	9987	863.078	3.6159	4e-04	0
PIGZ	80235	phosphatidylinositol glycan anchor biosynthesis, class Z	220041_at	10736	855.9944	3.6452	4e-04	0
MAP7	9053	microtubule-associated protein 7	202889_x_at	11793	848.3329	3.6507	4e-04	0
CDH13	1012	cadherin 13, H-cadherin (heart)	204726_at	158	910.9629	3.4741	5e-04	0
PGRMC1	10857	progesterone receptor membrane component 1	201120_s_at	765	894.4809	3.4778	5e-04	0
CHN2	1124	chimerin (chimaerin) 2	207486_x_at	1080	913.0526	3.5608	5e-04	0
AP2M1	1173	adaptor-related protein complex 2, mu 1 subunit	200613_at	1240	899.757	3.5128	5e-04	0
GPC5	2262	glypican 5	207174_at	2273	906.6462	3.2883	5e-04	0
NEDD4L	23327	neural precursor cell expressed, developmentally down-regulated 4-like	212445_s_at	2727	895.8358	3.5452	5e-04	0
SMPX	23676	small muscle protein, X-linked	219772_s_at	2981	895.9741	3.5304	5e-04	0
CCDC28A	25901	coiled-coil domain containing 28A	209479_at	3215	888.9522	3.5869	5e-04	0
GNAI1	2770	guanine nucleotide binding protein (G protein), alpha inhibiting activity polypeptide 1	209576_at	3771	904.3312	3.4462	5e-04	0
HTR2C	3358	5-hydroxytryptamine (serotonin) receptor 2C	207307_at	4492	907.1152	3.4565	5e-04	0
KCNK3	3777	potassium channel, subfamily K, member 3	205952_at	4836	894.9824	3.5173	5e-04	0
PALM	5064	paralemmin	203859_s_at	5808	905.4027	3.5859	5e-04	0
ARHGEF4	50649	Rho guanine nucleotide exchange factor (GEF) 4	205109_s_at	5809	913.0716	3.4644	5e-04	0
HDGFRP3	50810	hepatoma-derived growth factor, related protein 3	209524_at	5831	909.5194	3.503	5e-04	0
SPOCK3	50859	sparc/osteonectin, cwcv and kazal-like domains proteoglycan (testican) 3	206433_s_at	5852	913.6098	3.4786	5e-04	0
PLLP	51090	plasmolipin	204519_s_at	5942	912.5349	3.4051	5e-04	0
C14orf162	56936	chromosome 14 open reading frame 162	220887_at	7855	910.3129	3.5018	5e-04	0
SYT5	6861	synaptotagmin V	206161_s_at	9441	895.0505	3.5154	5e-04	0
FA2H	79152	fatty acid 2-hydroxylase	219429_at	10214	892.708	3.6314	5e-04	0
RNF128	79589	ring finger protein 128	219263_at	10292	902.1074	3.5336	5e-04	0
C1orf21	81563	chromosome 1 open reading frame 21	221272_s_at	10896	890.2515	3.5997	5e-04	0
SORBS2	8470	sorbin and SH3 domain containing 2	204288_s_at	11254	903.5627	3.493	5e-04	0
B3GALT2	8707	UDP-Gal:betaGlcNAc beta 1,3-galactosyltransferase, polypeptide 2	210121_at	11503	910.6259	3.6234	5e-04	0
SYNGR1	9145	synaptogyrin 1	204287_at	11894	900.3839	3.5461	5e-04	0
FIG4	9896	FIG4 homolog, SAC1 lipid phosphatase domain containing (S. cerevisiae)	203656_at	12588	886.3932	3.5384	5e-04	0
BAIAP2	10458	BAI1-associated protein 2	205293_x_at	454	926.0549	3.4398	6e-04	0
MAPRE2	10982	microtubule-associated protein, RP/EB family, member 2	202501_at	867	940.5013	3.4686	6e-04	0
CRHBP	1393	corticotropin releasing hormone binding protein	205984_at	1442	918.7433	3.5349	6e-04	0
DYNC1H1	1778	dynein, cytoplasmic 1, heavy chain 1	211928_at	1825	934.935	3.6195	6e-04	0
FDFT1	2222	farnesyl-diphosphate farnesyltransferase 1	208647_at	2237	915.2847	3.5098	6e-04	0
DDAH1	23576	dimethylarginine dimethylaminohydrolase 1	209094_at	2917	919.7319	3.419	6e-04	0
GABRA4	2557	gamma-aminobutyric acid (GABA) A receptor, alpha 4	208463_at	3095	914.8658	3.4563	6e-04	0
GRM1	2911	glutamate receptor, metabotropic 1	207299_s_at	4023	924.3303	3.4742	6e-04	0
SNX10	29887	sorting nexin 10	218404_at	4123	919.8488	3.3679	6e-04	0
FAM69A	388650	family with sequence similarity 69, member A	213689_x_at	4931	922.8577	3.4834	6e-04	0
ASTN1	460	astrotactin 1	213197_at	5426	936.5001	3.4493	6e-04	0
PAK1	5058	p21 protein (Cdc42/Rac)-activated kinase 1	209615_s_at	5794	946.1959	3.4435	6e-04	0
GDE1	51573	glycerophosphodiester phosphodiesterase 1	202593_s_at	6257	933.6167	3.4897	6e-04	0
PENK	5179	proenkephalin	213791_at	6369	938.0042	3.6567	6e-04	0
TRIM44	54765	tripartite motif-containing 44	217759_at	6795	915.2422	3.6594	6e-04	0
STYK1	55359	serine/threonine/tyrosine kinase 1	220030_at	7292	942.4711	3.429	6e-04	0
CMAS	55907	cytidine monophosphate N-acetylneuraminic acid synthetase	218111_s_at	7615	935.1087	3.4906	6e-04	0
AKTIP	64400	AKT interacting protein	218373_at	8896	918.1752	3.5365	6e-04	0
SLC1A4	6509	solute carrier family 1 (glutamate/neutral amino acid transporter), member 4	209610_s_at	9092	944.9385	3.3785	6e-04	0
REEP5	7905	receptor accessory protein 5	208872_s_at	10159	930.2488	3.4829	6e-04	0
ALDH5A1	7915	aldehyde dehydrogenase 5 family, member A1	203608_at	10212	915.4739	3.4484	6e-04	0
ZMAT4	79698	zinc finger, matrin type 4	219877_at	10376	928.8968	3.4419	6e-04	0
ASRGL1	80150	asparaginase like 1	218857_s_at	10683	936.2603	3.4217	6e-04	0
CAPN3	825	calpain 3, (p94)	210944_s_at	11006	944.0038	3.4727	6e-04	0
BCAS1	8537	breast carcinoma amplified sequence 1	204378_at	11355	927.7382	3.4831	6e-04	0
CRY2	1408	cryptochrome 2 (photolyase-like)	212695_at	1470	953.4784	3.429	7e-04	0
ABHD14A	25864	abhydrolase domain containing 14A	210006_at	3192	952.7348	3.4694	7e-04	0
KIAA1797	54914	KIAA1797	218503_at	6906	953.9017	3.4574	7e-04	0
TBPL1	9519	TBP-like 1	208398_s_at	12242	948.6656	3.4019	7e-04	0
CDH12	1010	cadherin 12, type 2 (N-cadherin 2)	207149_at	143	967.1807	3.3762	8e-04	0
FGF12	2257	fibroblast growth factor 12	207501_s_at	2267	966.583	3.4044	8e-04	0
FGFR3	2261	fibroblast growth factor receptor 3	204379_s_at	2272	969.7738	2.7705	8e-04	0
LPHN1	22859	latrophilin 1	203488_at	2331	971.8136	3.4082	8e-04	0
RIMS1	22999	regulating synaptic membrane exocytosis 1	216184_s_at	2439	965.0292	3.5265	8e-04	0
FAM179B	23116	family with sequence similarity 179, member B	213304_at	2537	969.0175	3.3786	8e-04	0
CAMTA2	23125	calmodulin binding transcription activator 2	212948_at	2544	969.8295	3.425	8e-04	0
DOCK9	23348	dedicator of cytokinesis 9	212538_at	2743	974.8099	3.4128	8e-04	0
FAM169A	26049	family with sequence similarity 169, member A	213954_at	3306	960.2255	3.4152	8e-04	0
ACO2	50	aconitase 2, mitochondrial	200793_s_at	5739	976.2647	3.432	8e-04	1e-04
OGDHL	55753	oxoglutarate dehydrogenase-like	219277_s_at	7502	958.0548	3.4168	8e-04	0
RAB3B	5865	RAB3B, member RAS oncogene family	205924_at	8267	960.4487	3.4599	8e-04	0
SC5DL	6309	sterol-C5-desaturase (ERG3 delta-5-desaturase homolog, S. cerevisiae)-like	211423_s_at	8649	974.6765	3.313	8e-04	0
TYRO3	7301	TYRO3 protein tyrosine kinase	211431_s_at	9787	978.6182	3.3795	8e-04	1e-04
WNT10B	7480	wingless-type MMTV integration site family, member 10B	206213_at	9919	968.3944	3.3596	8e-04	0
TTLL7	79739	tubulin tyrosine ligase-like family, member 7	219882_at	10409	978.123	3.4504	8e-04	1e-04
SYN3	8224	synapsin III	206322_at	10993	973.2914	3.4331	8e-04	0
C5orf30	90355	chromosome 5 open reading frame 30	221823_at	11769	978.3073	3.352	8e-04	1e-04
CACNA2D2	9254	calcium channel, voltage-dependent, alpha 2/delta subunit 2	204811_s_at	12005	975.6097	3.3604	8e-04	1e-04
TCEAL1	9338	transcription elongation factor A (SII)-like 1	204045_at	12083	975.5943	3.418	8e-04	1e-04
TOMM70A	9868	translocase of outer mitochondrial membrane 70 homolog A (S. cerevisiae)	201512_s_at	12562	959.3105	3.3692	8e-04	0
TTBK2	146057	tau tubulin kinase 2	213922_at	1525	992.719	3.3921	9e-04	1e-04
PIP5K1C	23396	phosphatidylinositol-4-phosphate 5-kinase, type I, gamma	212518_at	2784	983.1385	3.4075	9e-04	1e-04
TSPAN13	27075	tetraspanin 13	217979_at	3603	993.4703	3.4466	9e-04	1e-04
WAC	51322	WW domain containing adaptor with coiled-coil	217742_s_at	6113	989.5269	3.3332	9e-04	1e-04
ACTR10	55860	actin-related protein 10 homolog (S. cerevisiae)	222230_s_at	7592	988.2352	3.3693	9e-04	1e-04
VAMP1	6843	vesicle-associated membrane protein 1 (synaptobrevin 1)	207100_s_at	9429	983.9847	3.3779	9e-04	1e-04
PIP4K2C	79837	phosphatidylinositol-5-phosphate 4-kinase, type II, gamma	218942_at	10488	991.4584	3.2682	9e-04	1e-04
KCNAB2	8514	potassium voltage-gated channel, shaker-related subfamily, beta member 2	203402_at	11327	983.912	3.3446	9e-04	1e-04
SLC25A14	9016	solute carrier family 25 (mitochondrial carrier, brain), member 14	204587_at	11747	990.9637	3.3652	9e-04	1e-04
RB1CC1	9821	RB1-inducible coiled-coil 1	202033_s_at	12520	988.0553	3.3556	9e-04	1e-04
ADCY2	108	adenylate cyclase 2 (brain)	213217_at	732	1002.7247	3.3356	0.001	1e-04
GABRB3	2562	gamma-aminobutyric acid (GABA) A receptor, beta 3	205850_s_at	3103	999.6655	3.3484	0.001	1e-04
RAPGEFL1	51195	Rap guanine nucleotide exchange factor (GEF)-like 1	218657_at	6024	1004.0662	3.3079	0.001	1e-04
C1D	10438	C1D nuclear receptor corepressor	200056_s_at	436	1024.5514	3.2548	0.0011	1e-04
CELF2	10659	CUGBP, Elav-like family member 2	202156_s_at	633	1005.1292	3.3693	0.0011	1e-04
KLHDC3	116138	kelch domain containing 3	208784_s_at	1222	1022.3429	3.3603	0.0011	1e-04
R3HDM2	22864	R3H domain containing 2	203831_at	2336	1009.4744	3.4062	0.0011	1e-04
AGTPBP1	23287	ATP/GTP binding protein 1	204499_at	2693	1007.6292	3.3389	0.0011	1e-04
GRIN1	2902	glutamate receptor, ionotropic, N-methyl D-aspartate 1	205914_s_at	3973	1030.5995	3.2892	0.0011	1e-04
HMGCR	3156	3-hydroxy-3-methylglutaryl-CoA reductase	202539_s_at	4341	1022.0464	3.276	0.0011	1e-04
HTR1E	3354	5-hydroxytryptamine (serotonin) receptor 1E	207404_s_at	4488	1024.0818	3.3023	0.0011	1e-04
KCNJ3	3760	potassium inwardly-rectifying channel, subfamily J, member 3	207141_s_at	4819	1010.52	3.2995	0.0011	1e-04
KCNMA1	3778	potassium large conductance calcium-activated channel, subfamily M, alpha member 1	214921_at	4837	1032.0519	3.3364	0.0011	1e-04
ATP2A2	488	ATPase, Ca++ transporting, cardiac muscle, slow twitch 2	209186_at	5650	1027.6974	3.3594	0.0011	1e-04
P2RX5	5026	purinergic receptor P2X, ligand-gated ion channel, 5	210448_s_at	5759	1024.5828	3.3135	0.0011	1e-04
DYNC1LI1	51143	dynein, cytoplasmic 1, light intermediate chain 1	217976_s_at	5984	1023.7618	3.3188	0.0011	1e-04
PPP1R7	5510	protein phosphatase 1, regulatory (inhibitor) subunit 7	201213_at	7060	1012.4661	3.3895	0.0011	1e-04
PRMT8	56341	protein arginine methyltransferase 8	207772_s_at	7735	1007.0829	3.3007	0.0011	1e-04
KIAA1467	57613	KIAA1467	213232_at	8114	1008.5406	3.4553	0.0011	1e-04
SRPK2	6733	SRSF protein kinase 2	203181_x_at	9347	1005.2821	3.3092	0.0011	1e-04
ICAM5	7087	intercellular adhesion molecule 5, telencephalin	206906_at	9611	1015.4827	3.2975	0.0011	1e-04
FBXL15	79176	F-box and leucine-rich repeat protein 15	218938_at	10235	1017.5017	3.303	0.0011	1e-04
GALNT14	79623	UDP-N-acetyl-alpha-D-galactosamine:polypeptide N-acetylgalactosaminyltransferase 14 (GalNAc-T14)	219271_at	10313	1026.21	3.31	0.0011	1e-04
FAM127A	8933	family with sequence similarity 127, member A	201828_x_at	11686	1019.3634	3.2795	0.0011	1e-04
HSPB3	8988	heat shock 27kDa protein 3	206375_s_at	11718	1018.987	3.2301	0.0011	1e-04
FAM131B	9715	family with sequence similarity 131, member B	205368_at	12417	1017.5432	3.2278	0.0011	1e-04
SNPH	9751	syntaphilin	205104_at	12456	1016.5089	3.3558	0.0011	1e-04
TOMM20	9804	translocase of outer mitochondrial membrane 20 homolog (yeast)	200662_s_at	12504	1024.4359	3.2449	0.0011	1e-04
CRYZL1	9946	crystallin, zeta (quinone reductase)-like 1	219767_s_at	12637	1008.6773	3.3359	0.0011	1e-04
GOT2	2806	glutamic-oxaloacetic transaminase 2, mitochondrial (aspartate aminotransferase 2)	200708_at	3802	1045.6966	3.3509	0.0012	1e-04
YPEL1	29799	yippee-like 1 (Drosophila)	213996_at	4106	1047.4467	3.3473	0.0012	1e-04
KCNC1	3746	potassium voltage-gated channel, Shaw-related subfamily, member 1	208477_at	4795	1039.1876	3.343	0.0012	1e-04
LCMT1	51451	leucine carboxyl methyltransferase 1	221515_s_at	6194	1035.9372	3.2736	0.0012	1e-04
MFSD6	54842	major facilitator superfamily domain containing 6	219858_s_at	6847	1037.1349	3.2919	0.0012	1e-04
KLK7	5650	kallikrein-related peptidase 7	205778_at	7752	1039.9858	3.2858	0.0012	1e-04
LIN7B	64130	lin-7 homolog B (C. elegans)	219760_at	8811	1043.7708	3.282	0.0012	1e-04
CHP	11261	calcium binding protein P22	207993_s_at	1098	1062.9464	3.2995	0.0013	1e-04
CNP	1267	2',3'-cyclic nucleotide 3' phosphodiesterase	208912_s_at	1321	1053.4284	3.2239	0.0013	1e-04
PITPNB	23760	phosphatidylinositol transfer protein, beta	202522_at	2996	1056.8336	3.3246	0.0013	1e-04
MXI1	4601	MAX interactor 1	202364_at	5428	1055.7146	3.2739	0.0013	1e-04
CADM3	57863	cell adhesion molecule 3	211677_x_at	8179	1057.6283	3.23	0.0013	1e-04
CBFA2T3	863	core-binding factor, runt domain, alpha subunit 2; translocated to, 3	208056_s_at	11438	1049.7682	3.2611	0.0013	1e-04
G3BP2	9908	GTPase activating protein (SH3 domain) binding protein 2	206383_s_at	12600	1048.7956	3.2439	0.0013	1e-04
CELSR2	1952	cadherin, EGF LAG seven-pass G-type receptor 2 (flamingo homolog, Drosophila)	204029_at	1953	1067.1671	3.3215	0.0014	1e-04
ARL8B	55207	ADP-ribosylation factor-like 8B	217852_s_at	7156	1068.5049	3.2086	0.0014	1e-04
TRIM36	55521	tripartite motif-containing 36	219736_at	7347	1070.3915	3.2264	0.0014	1e-04
TMCC2	9911	transmembrane and coiled-coil domain family 2	213096_at	12604	1064.7138	3.2584	0.0014	1e-04
CAMSAP1L1	23271	calmodulin regulated spectrin-associated protein 1-like 1	212763_at	2680	1077.1754	3.2295	0.0015	1e-04
GABRD	2563	gamma-aminobutyric acid (GABA) A receptor, delta	208457_at	3104	1077.4385	3.2304	0.0015	1e-04
PART1	25859	prostate androgen-regulated transcript 1 (non-protein coding)	205833_s_at	3190	1074.9845	3.2006	0.0015	1e-04
RTN4	57142	reticulon 4	210968_s_at	7974	1079.6103	3.1737	0.0015	1e-04
RASL11B	65997	RAS-like, family 11, member B	219142_at	9220	1079.1705	3.3313	0.0015	1e-04
RALGPS1	9649	Ral GEF with PH domain and SH3 binding motif 1	204199_at	12351	1080.0197	3.1789	0.0015	1e-04
CCDC85B	11007	coiled-coil domain containing 85B	204609_at	884	1088.6296	3.2614	0.0016	1e-04
MCF2L	23263	MCF.2 cell line derived transforming sequence-like	212935_at	2672	1084.1479	3.2854	0.0016	1e-04
HCFC1R1	54985	host cell factor C1 regulator 1 (XPO1 dependent)	218537_at	6963	1087.9911	3.2851	0.0016	1e-04
POPDC3	64208	popeye domain containing 3	219926_at	8833	1084.2942	3.198	0.0016	1e-04
PIP4K2B	8396	phosphatidylinositol-5-phosphate 4-kinase, type II, beta	201080_at	11143	1090.8989	3.2233	0.0016	1e-04
CDK17	5128	cyclin-dependent kinase 17	206474_at	6069	1099.0353	3.1816	0.0017	1e-04
MPPE1	65258	metallophosphoesterase 1	206764_x_at	9124	1093.6099	3.1676	0.0017	1e-04
FHOD3	80206	formin homology 2 domain containing 3	218980_at	10712	1100.6095	3.183	0.0017	1e-04
TBC1D30	23329	TBC1 domain family, member 30	213912_at	2729	1104.0503	3.1912	0.0018	1e-04
FAM149A	25854	family with sequence similarity 149, member A	214889_at	3187	1104.7734	3.2158	0.0018	1e-04
NLK	51701	nemo-like kinase	218318_s_at	6323	1103.5234	3.2151	0.0018	1e-04
TPD52	7163	tumor protein D52	201688_s_at	9676	1102.7746	3.064	0.0018	1e-04
EFHD2	79180	EF-hand domain family, member D2	217992_s_at	10238	1106.6788	3.2007	0.0018	1e-04
HIVEP2	3097	human immunodeficiency virus type I enhancer binding protein 2	212641_at	4300	1110.4901	3.1537	0.0019	1e-04
HDDC2	51020	HD domain containing 2	203259_s_at	5895	1114.3486	3.1498	0.0019	1e-04
PPME1	51400	protein phosphatase methylesterase 1	217841_s_at	6168	1112.1681	3.2048	0.0019	1e-04
TACC1	6867	transforming, acidic coiled-coil containing protein 1	200911_s_at	9446	1111.3409	3.191	0.0019	1e-04
LIMCH1	22998	LIM and calponin homology domains 1	212325_at	2438	1118.7689	3.2153	0.002	1e-04
MAP3K9	4293	mitogen-activated protein kinase kinase kinase 9	213927_at	5284	1118.5157	3.181	0.002	1e-04
PIK3R1	5295	phosphoinositide-3-kinase, regulatory subunit 1 (alpha)	212239_at	6465	1120.8829	3.2317	0.002	1e-04
PTPRM	5797	protein tyrosine phosphatase, receptor type, M	203329_at	8192	1118.0042	3.1935	0.002	1e-04
AASDHPPT	60496	aminoadipate-semialdehyde dehydrogenase-phosphopantetheinyl transferase	202169_s_at	8464	1121.3129	3.2331	0.002	1e-04
UGT8	7368	UDP glycosyltransferase 8	208358_s_at	9837	1120.4962	2.8299	0.002	1e-04
MTMR6	9107	myotubularin related protein 6	214429_at	11844	1116.6969	3.1905	0.002	1e-04
REPS2	9185	RALBP1 associated Eps domain containing 2	205645_at	11935	1121.4808	3.1437	0.002	1e-04
C11orf41	25758	chromosome 11 open reading frame 41	214772_at	3120	1123.0087	3.171	0.0021	1e-04
HMGCS1	3157	3-hydroxy-3-methylglutaryl-CoA synthase 1 (soluble)	205822_s_at	4342	1130.5025	3.273	0.0022	2e-04
TOLLIP	54472	toll interacting protein	217930_s_at	6676	1130.4641	3.1801	0.0022	2e-04
SHOC2	8036	soc-2 suppressor of clear homolog (C. elegans)	202777_at	10782	1129.9131	3.1919	0.0022	2e-04
LMO4	8543	LIM domain only 4	209204_at	11364	1129.7952	3.1667	0.0022	2e-04
ATP13A2	23400	ATPase type 13A2	218608_at	2788	1137.7571	3.2613	0.0023	2e-04
FLRT1	23769	fibronectin leucine rich transmembrane protein 1	210414_at	3003	1136.8179	3.2703	0.0023	2e-04
GABRA3	2556	gamma-aminobutyric acid (GABA) A receptor, alpha 3	207210_at	3094	1136.8534	3.1682	0.0023	2e-04
GNAQ	2776	guanine nucleotide binding protein (G protein), q polypeptide	202615_at	3776	1136.5422	3.2563	0.0023	2e-04
PEBP1	5037	phosphatidylethanolamine binding protein 1	205353_s_at	5769	1132.6946	3.1489	0.0023	2e-04
SSBP3	23648	single stranded DNA binding protein 3	217991_x_at	2971	1144.5308	3.1112	0.0024	2e-04
FLRT3	23767	fibronectin leucine rich transmembrane protein 3	219250_s_at	3001	1144.8752	3.2186	0.0024	2e-04
NPY1R	4886	neuropeptide Y receptor Y1	205440_s_at	5657	1140.5644	3.1539	0.0024	2e-04
CAMK1D	57118	calcium/calmodulin-dependent protein kinase ID	220246_at	7959	1140.7392	3.3668	0.0024	2e-04
SOD1	6647	superoxide dismutase 1, soluble	200642_at	9272	1144.138	3.1362	0.0024	2e-04
APOO	79135	apolipoprotein O	221620_s_at	10201	1143.2343	3.1383	0.0024	2e-04
WDR37	22884	WD repeat domain 37	211383_s_at	2357	1148.8424	3.2506	0.0025	2e-04
RRAGA	10670	Ras-related GTP binding A	201628_s_at	644	1161.2586	3.1362	0.0026	2e-04
RNF187	149603	ring finger protein 187	212155_at	1573	1161.6602	3.1535	0.0026	2e-04
ENPP4	22875	ectonucleotide pyrophosphatase/phosphodiesterase 4 (putative)	204160_s_at	2347	1155.2726	3.1318	0.0026	2e-04
AUH	549	AU RNA binding protein/enoyl-CoA hydratase	205052_at	6895	1157.327	3.1211	0.0026	2e-04
RTN2	6253	reticulon 2	204217_s_at	8607	1161.6751	3.0803	0.0026	2e-04
PPFIA4	8497	protein tyrosine phosphatase, receptor type, f polypeptide (PTPRF), interacting protein (liprin), alpha 4	214978_s_at	11306	1155.8018	3.1619	0.0026	2e-04
SLC25A12	8604	solute carrier family 25 (mitochondrial carrier, Aralar), member 12	203339_at	11417	1156.155	3.1453	0.0026	2e-04
SECISBP2L	9728	SECIS binding protein 2-like	212450_at	12431	1152.592	3.2112	0.0026	2e-04
EIF1B	10289	eukaryotic translation initiation factor 1B	201738_at	318	1163.6837	3.065	0.0027	2e-04
MSRB2	22921	methionine sulfoxide reductase B2	218773_s_at	2390	1170.0986	3.0929	0.0027	2e-04
GRIA3	2892	glutamate receptor, ionotrophic, AMPA 3	206730_at	3929	1167.4637	3.1302	0.0027	2e-04
DPY19L2P2	349152	dpy-19-like 2 pseudogene 2 (C. elegans)	215143_at	4600	1164.1404	3.1736	0.0027	2e-04
VTI1B	10490	vesicle transport through interaction with t-SNAREs homolog 1B (yeast)	209452_s_at	487	1172.9406	3.1428	0.0028	2e-04
KRAS	3845	v-Ki-ras2 Kirsten rat sarcoma viral oncogene homolog	204009_s_at	4895	1176.4661	3.0828	0.0028	2e-04
CCL4	6351	chemokine (C-C motif) ligand 4	204103_at	8684	1172.4368	3.3575	0.0028	2e-04
NRXN2	9379	neurexin 2	209982_s_at	12124	1177.3863	3.0952	0.0028	2e-04
SLC4A1AP	22950	solute carrier family 4 (anion exchanger), member 1, adaptor protein	218682_s_at	2410	1182.5179	3.0978	0.0029	2e-04
GPD1L	23171	glycerol-3-phosphate dehydrogenase 1-like	212510_at	2587	1191.3462	3.0779	0.0029	2e-04
PLCL2	23228	phospholipase C-like 2	213309_at	2639	1188.6017	3.1426	0.0029	2e-04
TTC9	23508	tetratricopeptide repeat domain 9	213172_at	2860	1190.5542	3.0514	0.0029	2e-04
NELF	26012	nasal embryonic LHRH factor	221214_s_at	3281	1184.3827	3.0907	0.0029	2e-04
NDUFA8	4702	NADH dehydrogenase (ubiquinone) 1 alpha subcomplex, 8, 19kDa	218160_at	5516	1188.7669	3.0173	0.0029	2e-04
PPP1R3C	5507	protein phosphatase 1, regulatory (inhibitor) subunit 3C	204284_at	7036	1191.4463	2.7136	0.0029	2e-04
SC4MOL	6307	sterol-C4-methyl oxidase-like	209146_at	8648	1183.0512	3.0849	0.0029	2e-04
ZNF91	7644	zinc finger protein 91	206059_at	9997	1191.0467	3.2522	0.0029	2e-04
ZNF804A	91752	zinc finger protein 804A	215767_at	11923	1181.4304	3.0943	0.0029	2e-04
ACTR1A	10121	ARP1 actin-related protein 1 homolog A, centractin alpha (yeast)	200720_s_at	160	1192.7118	3.0685	0.003	2e-04
PITRM1	10531	pitrilysin metallopeptidase 1	205273_s_at	521	1198.4019	3.0759	0.003	2e-04
PIK3CB	5291	phosphoinositide-3-kinase, catalytic, beta polypeptide	212688_at	6461	1194.7955	3.1452	0.003	2e-04
PVALB	5816	parvalbumin	205336_at	8209	1193.954	3.1481	0.003	2e-04
EGR4	1961	early growth response 4	207767_s_at	1962	1207.1257	3.0784	0.0031	2e-04
MAPRE3	22924	microtubule-associated protein, RP/EB family, member 3	203841_x_at	2391	1204.3479	3.0389	0.0031	2e-04
MYO16	23026	myosin XVI	215119_at	2463	1202.4722	3.2029	0.0031	2e-04
WBP2	23558	WW domain binding protein 2	209117_at	2907	1206.0226	3.0976	0.0031	2e-04
CNNM1	26507	cyclin M1	220166_at	3469	1203.2054	3.0815	0.0031	2e-04
RFK	55312	riboflavin kinase	203224_at	7253	1201.9806	2.9083	0.0031	2e-04
FRY	10129	furry homolog (Drosophila)	204072_s_at	167	1213.6645	3.0898	0.0032	2e-04
MAPK8IP2	23542	mitogen-activated protein kinase 8 interacting protein 2	205050_s_at	2892	1211.4758	3.0517	0.0032	2e-04
ECHS1	1892	enoyl CoA hydratase, short chain, 1, mitochondrial	201135_at	1914	1217.5998	2.9585	0.0033	2e-04
ALCAM	214	activated leukocyte cell adhesion molecule	201951_at	2140	1218.8061	2.9118	0.0033	2e-04
SLC38A1	81539	solute carrier family 38, member 1	218237_s_at	10882	1214.9761	2.9544	0.0033	2e-04
IFIT1	3434	interferon-induced protein with tetratricopeptide repeats 1	203153_at	4550	1221.5666	2.4988	0.0034	2e-04
TMEM59L	25789	transmembrane protein 59-like	219005_at	3135	1224.8829	3.1282	0.0035	3e-04
ARL2	402	ADP-ribosylation factor-like 2	202564_x_at	5071	1226.6932	3.1251	0.0035	3e-04
TRIM8	81603	tripartite motif-containing 8	221012_s_at	10910	1224.4124	3.0707	0.0035	3e-04
LOC157562	157562	hypothetical protein LOC157562	213776_at	1651	1230.4283	3.0481	0.0036	3e-04
PCDH8	5100	protocadherin 8	206935_at	5877	1231.5319	3.1409	0.0036	3e-04
MAPK6	5597	mitogen-activated protein kinase 6	207121_s_at	7639	1229.6851	3.0727	0.0036	3e-04
CLDND1	56650	claudin domain containing 1	208925_at	7776	1230.043	3.1494	0.0036	3e-04
SCG2	7857	secretogranin II	204035_at	10102	1228.5656	2.28	0.0036	3e-04
NDST3	9348	N-deacetylase/N-sulfotransferase (heparan glucosaminyl) 3	220429_at	12091	1230.278	3.0435	0.0036	3e-04
RNF41	10193	ring finger protein 41	201961_s_at	222	1232.4399	3.0008	0.0037	3e-04
SIK3	23387	SIK family kinase 3	204155_s_at	2777	1237.1775	3.0674	0.0037	3e-04
DGKI	9162	diacylglycerol kinase, iota	206806_at	11909	1233.5862	3.0407	0.0037	3e-04
TUBB3	10381	tubulin, beta 3	202154_x_at	383	1238.4051	3.114	0.0038	3e-04
CORT	1325	cortistatin	210182_at	1384	1242.1999	3.0508	0.0039	3e-04
RUSC2	9853	RUN and SH3 domain containing 2	213066_at	12548	1242.8022	3.0179	0.0039	3e-04
PJA2	9867	praja ring finger 2	201133_s_at	12561	1243.735	3.0824	0.0039	3e-04
SIRPA	140885	signal-regulatory protein alpha	202895_s_at	1474	1246.1872	3.0662	0.004	3e-04
YWHAB	7529	tyrosine 3-monooxygenase/tryptophan 5-monooxygenase activation protein, beta polypeptide	208743_s_at	9944	1248.2213	3.038	0.004	3e-04
FAM13A	10144	family with sequence similarity 13, member A	202972_s_at	182	1249.6591	3.0235	0.0041	3e-04
SERINC3	10955	serine incorporator 3	211769_x_at	846	1251.2662	3.0591	0.0041	3e-04
ANKH	56172	ankylosis, progressive homolog (mouse)	220076_at	7699	1253.492	2.983	0.0041	3e-04
CACNB1	782	calcium channel, voltage-dependent, beta 1 subunit	206996_x_at	10086	1249.9321	3.001	0.0041	3e-04
PPP1R9A	55607	protein phosphatase 1, regulatory (inhibitor) subunit 9A	221088_s_at	7380	1256.6996	3.1141	0.0042	3e-04
TTC3	7267	tetratricopeptide repeat domain 3	208073_x_at	9737	1256.7235	3.0247	0.0042	3e-04
ZFYVE21	79038	zinc finger, FYVE domain containing 21	219929_s_at	10154	1257.2756	2.9842	0.0042	3e-04
FLJ22184	80164	hypothetical protein FLJ22184	220584_at	10690	1254.1942	3.0833	0.0042	3e-04
MBNL2	10150	muscleblind-like 2 (Drosophila)	203640_at	188	1259.4314	3.0541	0.0043	3e-04
STUB1	10273	STIP1 homology and U-box containing protein 1	217934_x_at	303	1263.8446	3.0875	0.0043	3e-04
WFDC2	10406	WAP four-disulfide core domain 2	203892_at	409	1258.6114	3.159	0.0043	3e-04
MGEA5	10724	meningioma expressed antigen 5 (hyaluronidase)	200898_s_at	674	1257.4773	3.0263	0.0043	3e-04
CHL1	10752	cell adhesion molecule with homology to L1CAM (close homolog of L1)	204591_at	699	1260.8952	2.9431	0.0043	3e-04
ADD3	120	adducin 3 (gamma)	201034_at	1265	1258.3279	3.0013	0.0043	3e-04
CRMP1	1400	collapsin response mediator protein 1	202517_at	1453	1263.1991	3.0446	0.0043	3e-04
CAMSAP1	157922	calmodulin regulated spectrin-associated protein 1	212710_at	1660	1259.2404	3.0076	0.0043	3e-04
RAB6A	5870	RAB6A, member RAS oncogene family	201045_s_at	8273	1258.2713	2.9982	0.0043	3e-04
RAP2A	5911	RAP2A, member of RAS oncogene family	214103_s_at	8314	1258.862	2.9882	0.0043	3e-04
IL1RAPL1	11141	interleukin 1 receptor accessory protein-like 1	220663_at	996	1267.9499	2.9943	0.0044	3e-04
NAPA	8775	N-ethylmaleimide-sensitive factor attachment protein, alpha	206491_s_at	11554	1268.3774	3.071	0.0044	3e-04
SNAPC5	10302	small nuclear RNA activating complex, polypeptide 5, 19kDa	213203_at	333	1271.2523	3.0465	0.0045	3e-04
AP2A2	161	adaptor-related protein complex 2, alpha 2 subunit	211779_x_at	1696	1273.1892	3.1122	0.0045	3e-04
FHL2	2274	four and a half LIM domains 2	202949_s_at	2282	1273.7781	2.9769	0.0045	3e-04
FAM13B	51306	family with sequence similarity 13, member B	218518_at	6096	1271.8473	3.0103	0.0045	3e-04
PRPH2	5961	peripherin 2 (retinal degeneration, slow)	206625_at	8370	1273.3424	3.0634	0.0045	3e-04
IDH3A	3419	isocitrate dehydrogenase 3 (NAD+) alpha	202069_s_at	4535	1277.0899	2.9885	0.0046	4e-04
SEH1L	81929	SEH1-like (S. cerevisiae)	221931_s_at	10977	1278.8666	2.9959	0.0046	4e-04
CCNA1	8900	cyclin A1	205899_at	11664	1278.544	2.9793	0.0046	4e-04
AKAP6	9472	A kinase (PRKA) anchor protein 6	205359_at	12206	1276.4703	2.9909	0.0046	4e-04
SYNJ2	8871	synaptojanin 2	210612_s_at	11635	1279.7423	3.0279	0.0047	4e-04
AP1S1	1174	adaptor-related protein complex 1, sigma 1 subunit	205195_at	1241	1283.8964	2.9754	0.0048	4e-04
ASPHD1	253982	aspartate beta-hydroxylase domain containing 1	214993_at	3078	1285.9342	2.982	0.0048	4e-04
HSP90AB1	3326	heat shock protein 90kDa alpha (cytosolic), class B member 1	200064_at	4472	1287.529	2.5077	0.0048	4e-04
CEND1	51286	cell cycle exit and neuronal differentiation 1	219591_at	6076	1284.3193	3.0051	0.0048	4e-04
PDPK1	5170	3-phosphoinositide dependent protein kinase-1	204524_at	6321	1284.8546	3.0122	0.0048	4e-04
PPP2R5B	5526	protein phosphatase 2, regulatory subunit B', beta	204611_s_at	7206	1286.4046	2.9886	0.0048	4e-04
LRRTM4	80059	leucine rich repeat transmembrane neuronal 4	220345_at	10646	1286.7093	3.0138	0.0048	4e-04
CBARA1	10367	calcium binding atopy-related autoantigen 1	216903_s_at	374	1291.9872	2.9811	0.0049	4e-04
SEMA4D	10507	sema domain, immunoglobulin domain (Ig), transmembrane domain (TM) and short cytoplasmic domain, (semaphorin) 4D	203528_at	501	1290.2515	3.0272	0.0049	4e-04
KCNN1	3780	potassium intermediate/small conductance calcium-activated channel, subfamily N, member 1	206231_at	4840	1294.5801	3.0022	0.0049	4e-04
ANKRD34C	390616	ankyrin repeat domain 34C	216073_at	4962	1290.7194	3.02	0.0049	4e-04
FAM188A	80013	family with sequence similarity 188, member A	218297_at	10625	1292.0611	3.0296	0.0049	4e-04
TSR2	90121	TSR2, 20S rRNA accumulation, homolog (S. cerevisiae)	213079_at	11741	1291.2029	3.0136	0.0049	4e-04
BEND5	79656	BEN domain containing 5	219670_at	10342	1295.6043	3.1377	0.005	4e-04
SERPINF1	5176	serpin peptidase inhibitor, clade F (alpha-2 antiplasmin, pigment epithelium derived factor), member 1	202283_at	6356	1300.8439	2.6846	0.0052	4e-04
RNFT2	84900	ring finger protein, transmembrane 2	221908_at	11292	1303.0705	3.0227	0.0052	4e-04
ACVR1B	91	activin A receptor, type IB	205209_at	11838	1301.3375	2.9665	0.0052	4e-04
RAB11FIP5	26056	RAB11 family interacting protein 5 (class I)	210879_s_at	3312	1306.4362	3.0838	0.0053	4e-04
HSPA2	3306	heat shock 70kDa protein 2	211538_s_at	4460	1303.4477	3.0855	0.0053	4e-04
NCAM1	4684	neural cell adhesion molecule 1	209968_s_at	5499	1305.3121	3.0393	0.0053	4e-04
PDHA1	5160	pyruvate dehydrogenase (lipoamide) alpha 1	200979_at	6272	1306.7687	2.9703	0.0053	4e-04
SFXN3	81855	sideroflexin 3	217226_s_at	10959	1303.8223	2.9661	0.0053	4e-04
PPIP5K1	9677	diphosphoinositol pentakisphosphate kinase 1	204578_at	12379	1307.2561	2.9837	0.0053	4e-04
ST18	9705	suppression of tumorigenicity 18 (breast carcinoma) (zinc finger protein)	206135_at	12409	1304.7085	3.0893	0.0053	4e-04
TIAM1	7074	T-cell lymphoma invasion and metastasis 1	206409_at	9599	1311.4401	3.0352	0.0054	4e-04
ZNF248	57209	zinc finger protein 248	213269_at	8009	1314.6059	2.9347	0.0055	4e-04
DZIP3	9666	DAZ interacting protein 3, zinc finger	207231_at	12367	1313.8798	2.982	0.0055	4e-04
KIAA0232	9778	KIAA0232	212441_at	12481	1320.1454	2.9733	0.0057	4e-04
ELAVL2	1993	ELAV (embryonic lethal, abnormal vision, Drosophila)-like 2 (Hu antigen B)	208427_s_at	1990	1324.5405	2.9887	0.0059	5e-04
HERC2	8924	hect domain and RLD 2	217902_s_at	11679	1326.4935	3.0484	0.0059	5e-04
USP25	29761	ubiquitin specific peptidase 25	220419_s_at	4091	1331.1098	3.01	0.0061	5e-04
STMN1	3925	stathmin 1	200783_s_at	4981	1329.8924	2.9567	0.0061	5e-04
SLC25A44	9673	solute carrier family 25, member 44	212683_at	12375	1330.1506	2.9851	0.0061	5e-04
DENND5B	160518	DENN/MADD domain containing 5B	215058_at	1690	1337.5224	3.0223	0.0062	5e-04
DLG4	1742	discs, large homolog 4 (Drosophila)	204592_at	1801	1336.6805	2.9295	0.0062	5e-04
VDAC2	7417	voltage-dependent anion channel 2	211662_s_at	9874	1337.2739	2.8523	0.0062	5e-04
FAM134A	79137	family with sequence similarity 134, member A	218037_at	10203	1335.2173	2.9438	0.0062	5e-04
PQLC1	80148	PQ loop repeat containing 1	218208_at	10681	1334.6217	2.9702	0.0062	5e-04
CUL2	8453	cullin 2	203078_at	11230	1338.8897	2.9206	0.0062	5e-04
ATP2C1	27032	ATPase, Ca++ transporting, type 2C, member 1	209934_s_at	3583	1338.6857	2.9345	0.0063	5e-04
NT5DC3	51559	5'-nucleotidase domain containing 3	218786_at	6246	1343.3985	3.0099	0.0063	5e-04
ISCU	23479	iron-sulfur cluster scaffold homolog (E. coli)	209075_s_at	2841	1344.6605	2.9554	0.0064	5e-04
DAAM2	23500	dishevelled associated activator of morphogenesis 2	212793_at	2854	1345.9839	2.7121	0.0064	5e-04
RALGAPA1	253959	Ral GTPase activating protein, alpha subunit 1 (catalytic)	213049_at	3076	1348.199	2.9807	0.0064	5e-04
COPS4	51138	COP9 constitutive photomorphogenic homolog subunit 4 (Arabidopsis)	218042_at	5981	1345.1588	2.9832	0.0064	5e-04
PPEF1	5475	protein phosphatase, EF-hand calcium binding domain 1	206547_s_at	6790	1345.169	3.0262	0.0064	5e-04
RUNX1T1	862	runt-related transcription factor 1; translocated to, 1 (cyclin D-related)	205528_s_at	11429	1348.2035	2.9118	0.0064	5e-04
HDAC5	10014	histone deacetylase 5	202455_at	46	1350.1587	2.9585	0.0065	5e-04
DLG3	1741	discs, large homolog 3 (Drosophila)	207732_s_at	1800	1352.1765	2.9097	0.0065	5e-04
GPR153	387509	G protein-coupled receptor 153	221902_at	4918	1350.9634	2.9796	0.0065	5e-04
NDUFA5	4698	NADH dehydrogenase (ubiquinone) 1 alpha subcomplex, 5, 13kDa	201304_at	5512	1353.2474	3.0092	0.0065	5e-04
P4HTM	54681	prolyl 4-hydroxylase, transmembrane (endoplasmic reticulum)	222125_s_at	6768	1349.1255	2.9671	0.0065	5e-04
XYLT1	64131	xylosyltransferase I	213725_x_at	8812	1353.8738	2.9365	0.0065	5e-04
GDAP1L1	78997	ganglioside-induced differentiation-associated protein 1-like 1	219668_at	10124	1350.6494	2.9278	0.0065	5e-04
ZDHHC14	79683	zinc finger, DHHC-type containing 14	219247_s_at	10364	1350.7389	2.9612	0.0065	5e-04
DYNLL1	8655	dynein, light chain, LC8-type 1	200703_at	11462	1352.0501	3.0072	0.0065	5e-04
PPP1R13B	23368	protein phosphatase 1, regulatory (inhibitor) subunit 13B	216347_s_at	2762	1353.0901	2.9057	0.0066	5e-04
SPTAN1	6709	spectrin, alpha, non-erythrocytic 1 (alpha-fodrin)	208611_s_at	9324	1355.7555	3.0109	0.0066	5e-04
SYNE1	23345	spectrin repeat containing, nuclear envelope 1	209447_at	2741	1358.1495	2.9634	0.0067	5e-04
SRD5A1	6715	steroid-5-alpha-reductase, alpha polypeptide 1 (3-oxo-5 alpha-steroid delta 4-dehydrogenase alpha 1)	204675_at	9331	1357.4914	2.9068	0.0067	5e-04
FSD1	79187	fibronectin type III and SPRY domain containing 1	219170_at	10241	1357.3666	2.9649	0.0067	5e-04
ABLIM3	22885	actin binding LIM protein family, member 3	205730_s_at	2358	1365.4041	2.9154	0.007	6e-04
PFKM	5213	phosphofructokinase, muscle	210976_s_at	6402	1364.5328	3.0129	0.007	6e-04
MTX2	10651	metaxin 2	203517_at	626	1369.8984	2.937	0.0071	6e-04
DSP	1832	desmoplakin	200606_at	1875	1366.4121	3.1719	0.0071	6e-04
RAB3GAP1	22930	RAB3 GTPase activating protein subunit 1 (catalytic)	212932_at	2397	1369.4156	2.9474	0.0071	6e-04
ACSL6	23305	acyl-CoA synthetase long-chain family member 6	211207_s_at	2707	1368.4486	2.9233	0.0071	6e-04
GSTM5	2949	glutathione S-transferase mu 5	205752_s_at	4068	1370.2904	2.9661	0.0071	6e-04
PAIP2B	400961	poly(A) binding protein interacting protein 2B	221868_at	5059	1370.4795	2.9964	0.0071	6e-04
ATP5C1	509	ATP synthase, H+ transporting, mitochondrial F1 complex, gamma polypeptide 1	205711_x_at	5859	1367.1718	2.8978	0.0071	6e-04
SCN8A	6334	sodium channel, voltage gated, type VIII, alpha subunit	207049_at	8670	1367.8264	2.9383	0.0071	6e-04
TERF2	7014	telomeric repeat binding factor 2	203611_at	9545	1368.5798	2.951	0.0071	6e-04
RNF103	7844	ring finger protein 103	202636_at	10094	1365.9561	2.9677	0.0071	6e-04
MBOAT7	79143	membrane bound O-acyltransferase domain containing 7	209179_s_at	10206	1369.6699	2.9211	0.0071	6e-04
RPS6KA5	9252	ribosomal protein S6 kinase, 90kDa, polypeptide 5	204633_s_at	12004	1367.7442	2.9012	0.0071	6e-04
C22orf9	23313	chromosome 22 open reading frame 9	212421_at	2715	1375.8399	2.9014	0.0073	6e-04
FAM50B	26240	family with sequence similarity 50, member B	205775_at	3398	1374.1317	2.9771	0.0073	6e-04
ASPA	443	aspartoacylase	206030_at	5369	1375.071	2.8443	0.0073	6e-04
LUZP1	7798	leucine zipper protein 1	221831_at	10075	1375.7971	2.9257	0.0073	6e-04
TRIM23	373	tripartite motif-containing 23	204732_s_at	4776	1379.5558	2.9035	0.0074	6e-04
TMEM70	54968	transmembrane protein 70	219448_at	6948	1382.5586	2.9115	0.0075	6e-04
UBE2V2	7336	ubiquitin-conjugating enzyme E2 variant 2	209096_at	9814	1381.3334	2.9257	0.0075	6e-04
FAM184A	79632	family with sequence similarity 184, member A	220150_s_at	10321	1383.2402	2.8796	0.0075	6e-04
CD83	9308	CD83 molecule	204440_at	12050	1380.9955	2.849	0.0075	6e-04
KATNB1	10300	katanin p80 (WD repeat containing) subunit B 1	203162_s_at	331	1387.0317	2.9044	0.0076	6e-04
GLUD2	2747	glutamate dehydrogenase 2	210447_at	3760	1386.9636	3.0001	0.0076	6e-04
KIAA1324	57535	KIAA1324	221874_at	8089	1387.7396	2.8865	0.0076	6e-04
SUMO3	6612	SMT3 suppressor of mif two 3 homolog 3 (S. cerevisiae)	200739_s_at	9237	1385.0247	2.8884	0.0076	6e-04
SSTR2	6752	somatostatin receptor 2	214597_at	9363	1386.4613	2.8815	0.0076	6e-04
ACYP2	98	acylphosphatase 2, muscle type	206833_s_at	12501	1387.815	2.9246	0.0076	6e-04
SLC25A23	79085	solute carrier family 25 (mitochondrial carrier; phosphate carrier), member 23	220182_at	10182	1390.0151	3.1659	0.0077	6e-04
ASB13	79754	ankyrin repeat and SOCS box-containing 13	218862_at	10423	1391.4958	2.9091	0.0078	7e-04
JPH3	57338	junctophilin 3	220188_at	8040	1392.4559	2.8707	0.0079	7e-04
RNASE1	6035	ribonuclease, RNase A family, 1 (pancreatic)	201785_at	8432	1394.0611	2.5459	0.0079	7e-04
C9orf16	79095	chromosome 9 open reading frame 16	204480_s_at	10191	1393.3255	3.0007	0.0079	7e-04
ISCA1	81689	iron-sulfur cluster assembly 1 homolog (S. cerevisiae)	209273_s_at	10934	1393.9077	2.6646	0.0079	7e-04
CXCL14	9547	chemokine (C-X-C motif) ligand 14	218002_s_at	12269	1392.9933	2.088	0.0079	7e-04
TBR1	10716	T-box, brain, 1	220025_at	670	1399.6189	2.9215	0.0082	7e-04
C2CD2L	9854	C2CD2-like	204757_s_at	12549	1401.0677	2.9098	0.0083	7e-04
ATXN10	25814	ataxin 10	208832_at	3156	1403.6042	2.8966	0.0084	7e-04
S100A1	6271	S100 calcium binding protein A1	205334_at	8616	1403.8481	2.844	0.0084	7e-04
MZT2A	653784	mitotic spindle organizing protein 2A	213166_x_at	9145	1402.8005	2.8149	0.0084	7e-04
TSC22D1	8848	TSC22 domain family, member 1	215111_s_at	11616	1406.5064	2.8765	0.0085	7e-04
LY6E	4061	lymphocyte antigen 6 complex, locus E	202145_at	5107	1409.2404	2.8753	0.0086	7e-04
CDH8	1006	cadherin 8, type 2	210518_at	108	1410.7586	2.8998	0.0087	7e-04
GNB1	2782	guanine nucleotide binding protein (G protein), beta polypeptide 1	200744_s_at	3781	1414.6661	2.8948	0.0088	8e-04
PPP2R1A	5518	protein phosphatase 2, regulatory subunit A, alpha	200695_at	7128	1415.1887	2.9713	0.0088	8e-04
TSSC1	7260	tumor suppressing subtransferable candidate 1	217968_at	9731	1415.6607	2.9216	0.0088	8e-04
FTO	79068	fat mass and obesity associated	209702_at	10169	1417.2564	2.9505	0.0089	8e-04
PIP5K1B	8395	phosphatidylinositol-4-phosphate 5-kinase, type I, beta	205632_s_at	11141	1419.6646	2.886	0.0089	8e-04
STX7	8417	syntaxin 7	203457_at	11177	1417.7191	2.9143	0.0089	8e-04
SORCS3	22986	sortilin-related VPS10 domain containing receptor 3	215522_at	2427	1424.7937	2.9188	0.0091	8e-04
RANBP6	26953	RAN binding protein 6	213019_at	3552	1423.1915	2.8902	0.0091	8e-04
MNT	4335	MAX binding protein	204206_at	5320	1425.637	2.9182	0.0092	8e-04
NAGPA	51172	N-acetylglucosamine-1-phosphodiester alpha-N-acetylglucosaminidase	205090_s_at	6007	1428.4307	2.9055	0.0093	8e-04
KIT	3815	v-kit Hardy-Zuckerman 4 feline sarcoma viral oncogene homolog	205051_s_at	4871	1433.9602	2.859	0.0095	8e-04
CP110	9738	CP110 protein	204662_at	12442	1432.7192	2.8838	0.0095	8e-04
PTBP2	58155	polypyrimidine tract binding protein 2	218683_at	8206	1433.5979	2.8412	0.0096	8e-04
TUBB2C	10383	tubulin, beta 2C	208977_x_at	385	1440.1269	2.8645	0.0098	9e-04
TACC2	10579	transforming, acidic coiled-coil containing protein 2	202289_s_at	563	1443.5764	2.868	0.0099	9e-04
EFNA3	1944	ephrin-A3	210132_at	1945	1442.366	2.9796	0.0099	9e-04
KIAA0368	23392	KIAA0368	212427_at	2781	1441.6891	2.8984	0.0099	9e-04
HBQ1	3049	hemoglobin, theta 1	220807_at	4243	1442.5855	2.8562	0.0099	9e-04
APP	351	amyloid beta (A4) precursor protein	200602_at	4606	1440.633	2.9445	0.0099	9e-04
HIST3H2A	92815	histone cluster 3, H2a	221582_at	12032	1442.2966	2.5732	0.0099	9e-04
TMEM160	54958	transmembrane protein 160	219219_at	6939	1445.126	2.8961	0.01	9e-04
CX3CL1	6376	chemokine (C-X3-C motif) ligand 1	203687_at	8706	1446.0563	2.8635	0.0101	9e-04
DOPEY1	23033	dopey family member 1	213267_at	2470	1450.9466	2.8265	0.0102	9e-04
DGCR5	26220	DiGeorge syndrome critical region gene 5 (non-protein coding)	215244_at	3383	1449.6938	2.8838	0.0102	9e-04
MAG	4099	myelin associated glycoprotein	216617_s_at	5140	1450.4319	2.8657	0.0102	9e-04
KLC2	64837	kinesin light chain 2	218906_x_at	9024	1454.0915	2.8624	0.0103	9e-04
VPS26A	9559	vacuolar protein sorting 26 homolog A (S. pombe)	201807_at	12279	1452.467	2.8917	0.0103	9e-04
CDS1	1040	CDP-diacylglycerol synthase (phosphatidate cytidylyltransferase) 1	205709_s_at	403	1459.8734	2.8292	0.0104	9e-04
MEGF9	1955	multiple EGF-like-domains 9	212830_at	1956	1455.138	2.863	0.0104	9e-04
ZFPM2	23414	zinc finger protein, multitype 2	219778_at	2799	1459.6795	2.9241	0.0104	9e-04
PTPLAD1	51495	protein tyrosine phosphatase-like A domain containing 1	217777_s_at	6215	1458.2848	2.8908	0.0104	9e-04
UBE2B	7320	ubiquitin-conjugating enzyme E2B (RAD6 homolog)	202333_s_at	9802	1456.5875	2.8731	0.0104	9e-04
HSD17B6	8630	hydroxysteroid (17-beta) dehydrogenase 6 homolog (mouse)	205700_at	11439	1458.465	2.8331	0.0104	9e-04
TIMM17A	10440	translocase of inner mitochondrial membrane 17 homolog A (yeast)	201821_s_at	439	1463.3725	2.7989	0.0106	9e-04
PRKCQ	5588	protein kinase C, theta	210038_at	7601	1463.2615	2.8355	0.0106	9e-04
PRDM2	7799	PR domain containing 2, with ZNF domain	203056_s_at	10076	1462.3792	2.8528	0.0106	9e-04
LDB3	11155	LIM domain binding 3	213371_at	1008	1467.5734	2.8604	0.0107	0.001
AJAP1	55966	adherens junctions associated protein 1	206460_at	7636	1465.4709	2.824	0.0107	9e-04
UQCRB	7381	ubiquinol-cytochrome c reductase binding protein	205849_s_at	9849	1466.1659	2.8748	0.0107	9e-04
MATR3	9782	matrin 3	200624_s_at	12486	1466.4104	2.815	0.0107	9e-04
DNAL4	10126	dynein, axonemal, light chain 4	204008_at	164	1471.4206	2.815	0.0108	0.001
PDZRN4	29951	PDZ domain containing ring finger 4	220595_at	4169	1470.2435	2.7629	0.0108	0.001
BNIP3	664	BCL2/adenovirus E1B 19kDa interacting protein 3	201848_s_at	9265	1471.5918	2.5264	0.0108	0.001
AATK	9625	apoptosis-associated tyrosine kinase	205986_at	12329	1469.7085	2.8705	0.0108	0.001
MAPK8IP3	23162	mitogen-activated protein kinase 8 interacting protein 3	213177_at	2577	1476.5062	2.8097	0.0111	0.001
HBB	3043	hemoglobin, beta	209116_x_at	4239	1477.9369	2.4977	0.0111	0.001
PEX11B	8799	peroxisomal biogenesis factor 11 beta	202658_at	11571	1477.7307	2.8328	0.0111	0.001
CSRP1	1465	cysteine and glycine-rich protein 1	200621_at	1530	1478.7023	2.6459	0.0112	0.001
GSTA4	2941	glutathione S-transferase alpha 4	202967_at	4063	1479.5856	2.8393	0.0112	0.001
ZMIZ2	83637	zinc finger, MIZ-type containing 2	221525_at	11106	1478.6169	2.8561	0.0112	0.001
ANXA7	310	annexin A7	201366_at	4304	1481.2092	2.848	0.0113	0.001
ACTN2	88	actinin, alpha 2	203861_s_at	11572	1480.93	2.7975	0.0113	0.001
SPATA2	9825	spermatogenesis associated 2	204433_s_at	12523	1481.2171	2.8323	0.0113	0.001
CDH9	1007	cadherin 9, type 2 (T1-cadherin)	207729_at	117	1484.0791	2.8335	0.0114	0.001
GMFB	2764	glia maturation factor, beta	202543_s_at	3765	1485.1271	2.802	0.0115	0.001
TESC	54997	tescalcin	218872_at	6974	1485.4715	2.8467	0.0115	0.001
USP12	219333	ubiquitin specific peptidase 12	213327_s_at	2185	1487.7113	2.8377	0.0116	0.001
DYNLT3	6990	dynein, light chain, Tctex-type 3	203303_at	9527	1486.5322	2.8243	0.0116	0.001
CELSR3	1951	cadherin, EGF LAG seven-pass G-type receptor 3 (flamingo homolog, Drosophila)	205165_at	1952	1490.9074	2.8041	0.0117	0.0011
HECW1	23072	HECT, C2 and WW domain containing E3 ubiquitin protein ligase 1	210331_at	2504	1493.4727	2.8036	0.0118	0.0011
PER2	8864	period homolog 2 (Drosophila)	205251_at	11630	1492.8447	2.9046	0.0118	0.0011
NR4A2	4929	nuclear receptor subfamily 4, group A, member 2	204621_s_at	5693	1494.1744	2.7147	0.0119	0.0011
KLHL26	55295	kelch-like 26 (Drosophila)	219354_at	7239	1499.7016	2.8585	0.0121	0.0011
ABCG4	64137	ATP-binding cassette, sub-family G (WHITE), member 4	207593_at	8816	1498.579	2.8565	0.0121	0.0011
PYGM	5837	phosphorylase, glycogen, muscle	205577_at	8230	1500.5491	2.8398	0.0122	0.0011
TYRP1	7306	tyrosinase-related protein 1	205694_at	9791	1501.0384	2.981	0.0122	0.0011
AKR1C3	8644	aldo-keto reductase family 1, member C3 (3-alpha hydroxysteroid dehydrogenase, type II)	209160_at	11451	1501.1576	2.3364	0.0122	0.0011
IQSEC2	23096	IQ motif and Sec7 domain 2	214819_at	2524	1503.1147	2.8821	0.0123	0.0011
RPRM	56475	reprimo, TP53 dependent G2 arrest mediator candidate	219370_at	7748	1503.6791	2.8468	0.0124	0.0011
CREBL2	1389	cAMP responsive element binding protein-like 2	201988_s_at	1438	1505.522	2.824	0.0125	0.0011
CASD1	64921	CAS1 domain containing 1	219342_at	9052	1507.8392	2.8907	0.0126	0.0012
MARK4	57787	MAP/microtubule affinity-regulating kinase 4	221560_at	8151	1507.7735	2.834	0.0127	0.0012
B4GALT6	9331	UDP-Gal:betaGlcNAc beta 1,4- galactosyltransferase, polypeptide 6	206232_s_at	12077	1510.0775	2.8293	0.0127	0.0012
LPCAT4	254531	lysophosphatidylcholine acyltransferase 4	213078_x_at	3083	1511.8201	2.7911	0.0129	0.0012
OCA2	4948	oculocutaneous albinism II	206498_at	5703	1512.5932	2.8179	0.0129	0.0012
RASA1	5921	RAS p21 protein activator (GTPase activating protein) 1	202677_at	8324	1512.1765	2.8051	0.0129	0.0012
CNTN6	27255	contactin 6	207195_at	3687	1513.836	2.7775	0.013	0.0012
CACNG2	10369	calcium channel, voltage-dependent, gamma subunit 2	214495_at	376	1516.2331	2.798	0.0131	0.0012
DUSP2	1844	dual specificity phosphatase 2	204794_at	1885	1516.483	2.7885	0.0131	0.0012
HIGD1A	25994	HIG1 hypoxia inducible domain family, member 1A	217845_x_at	3267	1524.2783	2.8265	0.0136	0.0013
ANKS1B	56899	ankyrin repeat and sterile alpha motif domain containing 1B	219989_s_at	7828	1526.5002	2.7611	0.0137	0.0013
DENND4B	9909	DENN/MADD domain containing 4B	202860_at	12601	1526.4211	2.815	0.0137	0.0013
CEP68	23177	centrosomal protein 68kDa	207971_s_at	2593	1530.5217	2.8114	0.0139	0.0013
PHLPP2	23035	PH domain and leucine rich repeat protein phosphatase 2	213407_at	2472	1532.3064	2.8219	0.014	0.0013
SCN3A	6328	sodium channel, voltage-gated, type III, alpha subunit	210432_s_at	8665	1531.5365	2.5901	0.014	0.0013
THTPA	79178	thiamine triphosphatase	218540_at	10237	1532.3345	2.8166	0.014	0.0013
THRA	7067	thyroid hormone receptor, alpha (erythroblastic leukemia viral (v-erb-a) oncogene homolog, avian)	1316_at	9593	1534.4362	2.8331	0.0141	0.0013
PDXK	8566	pyridoxal (pyridoxine, vitamin B6) kinase	202671_s_at	11393	1534.8072	2.8244	0.0141	0.0013
ADARB1	104	adenosine deaminase, RNA-specific, B1	203865_s_at	402	1536.731	2.7959	0.0142	0.0013
SORL1	6653	sortilin-related receptor, L(DLR class) A repeats-containing	203509_at	9279	1537.0642	2.8274	0.0142	0.0013
ALDH1A1	216	aldehyde dehydrogenase 1 family, member A1	212224_at	2155	1539.7516	2.7947	0.0144	0.0013
CACNA1I	8911	calcium channel, voltage-dependent, T type, alpha 1I subunit	208299_at	11672	1539.2653	2.79	0.0144	0.0013
CLCN6	1185	chloride channel 6	203950_s_at	1255	1541.1616	2.8197	0.0145	0.0013
RNF220	55182	ring finger protein 220	219988_s_at	7131	1541.5099	2.8114	0.0145	0.0013
STK39	27347	serine threonine kinase 39	202786_at	3736	1545.0139	2.7629	0.0147	0.0014
MYH10	4628	myosin, heavy chain 10, non-muscle	212372_at	5452	1545.338	2.8831	0.0147	0.0014
TNNI3K	51086	TNNI3 interacting kinase	220415_at	5939	1552.3205	2.8539	0.0152	0.0014
PURA	5813	purine-rich element binding protein A	204020_at	8205	1552.4337	2.8453	0.0152	0.0014
SCAI	286205	suppressor of cancer cell invasion	214997_at	3895	1556.8481	2.7628	0.0154	0.0014
MPP2	4355	membrane protein, palmitoylated 2 (MAGUK p55 subfamily member 2)	207984_s_at	5334	1556.5719	2.7859	0.0154	0.0014
CKB	1152	creatine kinase, brain	200884_at	1205	1558.4987	2.5639	0.0155	0.0015
DNAJB14	79982	DnaJ (Hsp40) homolog, subfamily B, member 14	219237_s_at	10603	1557.5423	2.8158	0.0155	0.0014
MPRIP	23164	myosin phosphatase Rho interacting protein	212197_x_at	2579	1558.4528	2.8408	0.0156	0.0015
RPRD1A	55197	regulation of nuclear pre-mRNA domain containing 1A	218209_s_at	7145	1559.73	2.8048	0.0156	0.0015
NIPSNAP3B	55335	nipsnap homolog 3B (C. elegans)	221104_s_at	7275	1559.065	2.7517	0.0156	0.0015
MAP7D1	55700	MAP7 domain containing 1	217943_s_at	7456	1561.8641	2.7947	0.0157	0.0015
ENTPD4	9583	ectonucleoside triphosphate diphosphohydrolase 4	204076_at	12298	1561.2938	2.7996	0.0157	0.0015
NET1	10276	neuroepithelial cell transforming 1	201829_at	305	1570.9299	2.8944	0.0163	0.0015
MYO5A	4644	myosin VA (heavy chain 12, myoxin)	204527_at	5466	1571.2147	2.8214	0.0163	0.0015
DCTN3	11258	dynactin 3 (p22)	204246_s_at	1095	1571.9287	2.6437	0.0164	0.0015
INPP1	3628	inositol polyphosphate-1-phosphatase	202794_at	4692	1575.0687	2.8014	0.0166	0.0016
RPS6KA2	6196	ribosomal protein S6 kinase, 90kDa, polypeptide 2	204906_at	8565	1575.8715	2.7598	0.0167	0.0016
STXBP6	29091	syntaxin binding protein 6 (amisyn)	220994_s_at	4005	1577.1821	2.7299	0.0168	0.0016
KCNA4	3739	potassium voltage-gated channel, shaker-related subfamily, member 4	207248_at	4785	1580.777	2.7396	0.017	0.0016
SEPW1	6415	selenoprotein W, 1	201194_at	8819	1583.1958	2.7484	0.0172	0.0016
VDAC1	7416	voltage-dependent anion channel 1	212038_s_at	9873	1583.2698	2.7917	0.0172	0.0016
PTK2B	2185	PTK2B protein tyrosine kinase 2 beta	203110_at	2177	1585.5464	2.7551	0.0173	0.0016
MATK	4145	megakaryocyte-associated tyrosine kinase	206267_s_at	5181	1587.8072	2.7498	0.0175	0.0017
LRPPRC	10128	leucine-rich PPR-motif containing	211615_s_at	166	1591.6266	2.7963	0.0178	0.0017
SMARCD3	6604	SWI/SNF related, matrix associated, actin dependent regulator of chromatin, subfamily d, member 3	204099_at	9230	1591.6913	2.8735	0.0178	0.0017
BHLHB9	80823	basic helix-loop-helix domain containing, class B, 9	213709_at	10827	1592.5417	2.7774	0.0178	0.0017
GPR88	54112	G protein-coupled receptor 88	220313_at	6600	1593.907	2.6891	0.0179	0.0017
GPR6	2830	G protein-coupled receptor 6	214655_at	3828	1597.9933	2.7545	0.0181	0.0017
FAM190B	54462	family with sequence similarity 190, member B	209378_s_at	6668	1596.7628	2.7673	0.0181	0.0017
PLA2G4C	8605	phospholipase A2, group IVC (cytosolic, calcium-independent)	209785_s_at	11418	1598.828	2.7134	0.0181	0.0017
SCAMP1	9522	secretory carrier membrane protein 1	206667_s_at	12246	1597.5951	2.7926	0.0181	0.0017
ARHGEF17	9828	Rho guanine nucleotide exchange factor (GEF) 17	203756_at	12526	1597.6529	2.8563	0.0181	0.0017
SMYD2	56950	SET and MYND domain containing 2	212921_at	7870	1601.309	2.5346	0.0183	0.0018
LPHN3	23284	latrophilin 3	209866_s_at	2690	1602.7969	2.7104	0.0184	0.0018
PTGES2	80142	prostaglandin E synthase 2	218083_at	10676	1604.3116	2.784	0.0185	0.0018
TMEM14A	28978	transmembrane protein 14A	218477_at	3954	1605.2636	2.8387	0.0186	0.0018
PTH2R	5746	parathyroid hormone 2 receptor	206772_at	8069	1607.8457	2.7248	0.0187	0.0018
PDE8B	8622	phosphodiesterase 8B	213228_at	11432	1607.0714	2.6336	0.0187	0.0018
TMEM183A	92703	transmembrane protein 183A	212164_at	12024	1609.784	2.6906	0.0188	0.0018
FAM134B	54463	family with sequence similarity 134, member B	213662_at	6669	1610.8216	2.7425	0.0189	0.0018
KLHDC2	23588	kelch domain containing 2	217906_at	2924	1613.3235	2.8098	0.019	0.0018
CDK14	5218	cyclin-dependent kinase 14	204604_at	6406	1612.9183	2.74	0.019	0.0018
SELENBP1	8991	selenium binding protein 1	214433_s_at	11721	1614.2405	2.709	0.019	0.0018
HMOX2	3163	heme oxygenase (decycling) 2	218120_s_at	4348	1615.4219	2.7367	0.0191	0.0018
ITPK1	3705	inositol 1,3,4-triphosphate 5/6 kinase	210197_at	4758	1616.1605	2.7299	0.0191	0.0018
PRRG1	5638	proline rich Gla (G-carboxyglutamic acid) 1	205618_at	7740	1615.9922	2.8214	0.0191	0.0018
NDUFAB1	4706	NADH dehydrogenase (ubiquinone) 1, alpha/beta subcomplex, 1, 8kDa	202077_at	5519	1618.0823	2.7741	0.0192	0.0019
ATP2B4	493	ATPase, Ca++ transporting, plasma membrane 4	205410_s_at	5694	1620.2834	2.4227	0.0193	0.0019
PRKAR1A	5573	protein kinase, cAMP-dependent, regulatory, type I, alpha (tissue specific extinguisher 1)	200603_at	7481	1619.7128	2.7802	0.0193	0.0019
EIF4ENIF1	56478	eukaryotic translation initiation factor 4E nuclear import factor 1	218626_at	7749	1618.7832	2.7598	0.0193	0.0019
SREBF2	6721	sterol regulatory element binding transcription factor 2	201247_at	9337	1621.1222	2.7487	0.0193	0.0019
RNF144A	9781	ring finger protein 144A	204040_at	12485	1619.4732	2.6951	0.0193	0.0019
LRP1B	53353	low density lipoprotein receptor-related protein 1B	219643_at	6510	1623.3729	2.7685	0.0195	0.0019
ABHD6	57406	abhydrolase domain containing 6	221552_at	8057	1623.4135	2.7659	0.0195	0.0019
NME5	8382	non-metastatic cells 5, protein expressed in (nucleoside-diphosphate kinase)	206197_at	11131	1629.4148	2.6081	0.02	0.0019
SLC30A9	10463	solute carrier family 30 (zinc transporter), member 9	202614_at	459	1631.955	2.7981	0.0201	0.002
KCND3	3752	potassium voltage-gated channel, Shal-related subfamily, member 3	211301_at	4807	1631.5026	2.7571	0.0201	0.002
COX7A2L	9167	cytochrome c oxidase subunit VIIa polypeptide 2 like	201256_at	11913	1636.2364	2.8263	0.0204	0.002
PFDN2	5202	prefoldin subunit 2	218336_at	6392	1637.112	2.7266	0.0205	0.002
UBE2M	9040	ubiquitin-conjugating enzyme E2M (UBC12 homolog, yeast)	203109_at	11776	1640.1668	2.7349	0.0207	0.002
RFPL2	10739	ret finger protein-like 2	207227_x_at	686	1642.5819	2.7539	0.0208	0.002
CABYR	26256	calcium binding tyrosine-(Y)-phosphorylation regulated	219928_s_at	3404	1642.5993	2.7051	0.0208	0.002
SLIT3	6586	slit homolog 3 (Drosophila)	203812_at	9195	1641.2948	2.7137	0.0208	0.002
C10orf88	80007	chromosome 10 open reading frame 88	219240_s_at	10619	1641.8241	2.7228	0.0208	0.002
WWC1	23286	WW and C2 domain containing 1	213085_s_at	2692	1643.6799	2.8162	0.0209	0.002
UNC13A	23025	unc-13 homolog A (C. elegans)	214817_at	2462	1647.7143	2.7696	0.0212	0.0021
CTNNBIP1	56998	catenin, beta interacting protein 1	203081_at	7899	1650.8196	2.7365	0.0215	0.0021
C13orf1	57213	chromosome 13 open reading frame 1	214668_at	8013	1651.3311	2.7477	0.0215	0.0021
RNF146	81847	ring finger protein 146	221430_s_at	10952	1653.2183	2.7813	0.0217	0.0021
SNN	8303	stannin	218032_at	11028	1652.9377	2.7141	0.0217	0.0021
GPR17	2840	G protein-coupled receptor 17	206190_at	3850	1656.1778	2.4153	0.022	0.0022
BCL11B	64919	B-cell CLL/lymphoma 11B (zinc finger protein)	219528_s_at	9050	1657.9587	2.7485	0.0221	0.0022
ADRA2A	150	adrenergic, alpha-2A-, receptor	209869_at	1579	1662.1812	2.797	0.0224	0.0022
TSPAN5	10098	tetraspanin 5	209890_at	140	1666.4318	2.6898	0.0228	0.0023
SPTBN1	6711	spectrin, beta, non-erythrocytic 1	200671_s_at	9327	1666.4353	2.8016	0.0228	0.0023
RPS6KA4	8986	ribosomal protein S6 kinase, 90kDa, polypeptide 4	204632_at	11714	1667.896	2.7036	0.0229	0.0023
NINJ2	4815	ninjurin 2	219594_at	5603	1672.3959	2.7458	0.0232	0.0023
RHOBTB2	23221	Rho-related BTB domain containing 2	209441_at	2635	1672.8097	2.772	0.0233	0.0023
FBXO9	26268	F-box protein 9	210638_s_at	3410	1674.037	2.7423	0.0233	0.0023
HOPX	84525	HOP homeobox	211597_s_at	11229	1673.6081	2.2522	0.0233	0.0023
NCAN	1463	neurocan	205143_at	1528	1677.1285	2.0886	0.0236	0.0023
ATXN1	6310	ataxin 1	203231_s_at	8651	1680.4711	2.7866	0.0239	0.0024
VDAC3	7419	voltage-dependent anion channel 3	208844_at	9875	1681.5521	2.748	0.024	0.0024
KCNK10	54207	potassium channel, subfamily K, member 10	220727_at	6610	1683.1987	2.6977	0.0241	0.0024
MADCAM1	8174	mucosal vascular addressin cell adhesion molecule 1	208037_s_at	10940	1684.5946	2.7053	0.0243	0.0024
MAST1	22983	microtubule associated serine/threonine kinase 1	217231_s_at	2424	1686.321	2.6955	0.0244	0.0024
SEMA4F	10505	sema domain, immunoglobulin domain (Ig), transmembrane domain (TM) and short cytoplasmic domain, (semaphorin) 4F	208124_s_at	500	1686.6988	2.6905	0.0245	0.0024
ME3	10873	malic enzyme 3, NADP(+)-dependent, mitochondrial	204663_at	778	1687.1829	2.7392	0.0245	0.0024
CUEDC2	79004	CUE domain containing 2	218097_s_at	10131	1688.1828	2.7528	0.0246	0.0025
PPP2CA	5515	protein phosphatase 2, catalytic subunit, alpha isozyme	208652_at	7103	1689.3586	2.7675	0.0247	0.0025
NGFRAP1	27018	nerve growth factor receptor (TNFRSF16) associated protein 1	217963_s_at	3575	1691.3783	2.7181	0.0248	0.0025
DRD1	1812	dopamine receptor D1	214652_at	1855	1691.7723	2.6876	0.0249	0.0025
PARD6A	50855	par-6 partitioning defective 6 homolog alpha (C. elegans)	205245_at	5850	1692.3756	2.7442	0.0249	0.0025
TCEA2	6919	transcription elongation factor A (SII), 2	203919_at	9494	1693.6826	2.741	0.025	0.0025
ADRBK2	157	adrenergic, beta, receptor kinase 2	204183_s_at	1647	1695.6953	2.7195	0.0252	0.0025
RYBP	23429	RING1 and YY1 binding protein	201844_s_at	2809	1697.4535	2.7901	0.0254	0.0025
FAM65B	9750	family with sequence similarity 65, member B	206707_x_at	12455	1699.6007	2.7038	0.0255	0.0026
ATMIN	23300	ATM interactor	201854_s_at	2702	1702.3792	2.7	0.0257	0.0026
GPRC5B	51704	G protein-coupled receptor, family C, group 5, member B	203631_s_at	6326	1702.6268	2.7049	0.0258	0.0026
BAIAP3	8938	BAI1-associated protein 3	204874_x_at	11690	1703.2534	2.7073	0.0258	0.0026
TFPT	29844	TCF3 (E2A) fusion partner (in childhood Leukemia)	218996_at	4114	1706.5955	2.7352	0.0261	0.0026
ANXA3	306	annexin A3	209369_at	4251	1707.6365	2.6554	0.0262	0.0026
PPP1R12B	4660	protein phosphatase 1, regulatory (inhibitor) subunit 12B	201957_at	5478	1708.1868	2.6001	0.0263	0.0027
PPL	5493	periplakin	203407_at	6918	1708.1764	2.7461	0.0263	0.0027
UQCRFS1	7386	ubiquinol-cytochrome c reductase, Rieske iron-sulfur polypeptide 1	208909_at	9852	1708.3371	2.6862	0.0263	0.0027
MC4R	4160	melanocortin 4 receptor	221467_at	5198	1712.2994	2.6754	0.0266	0.0027
NR1D2	9975	nuclear receptor subfamily 1, group D, member 2	209750_at	12661	1711.9715	2.7834	0.0266	0.0027
COL4A3BP	10087	collagen, type IV, alpha 3 (Goodpasture antigen) binding protein	219625_s_at	130	1714.8326	2.767	0.027	0.0027
SNCG	6623	synuclein, gamma (breast cancer-specific protein 1)	208584_at	9249	1717.5382	2.6841	0.0273	0.0028
YARS	8565	tyrosyl-tRNA synthetase	212048_s_at	11392	1718.6844	2.7266	0.0275	0.0028
INSIG1	3638	insulin induced gene 1	201625_s_at	4700	1720.5761	2.7043	0.0276	0.0028
C6orf35	729515	chromosome 6 open reading frame 35	218453_s_at	9776	1721.1328	2.7139	0.0277	0.0028
CDKN2D	1032	cyclin-dependent kinase inhibitor 2D (p19, inhibits CDK4)	210240_s_at	346	1722.0466	2.6775	0.0278	0.0028
CTNND2	1501	catenin (cadherin-associated protein), delta 2 (neural plakophilin-related arm-repeat protein)	209617_s_at	1581	1724.8007	2.5617	0.0279	0.0028
AHNAK2	113146	AHNAK nucleoprotein 2	212992_at	1128	1727.2882	2.5017	0.0283	0.0029
EVI2A	2123	ecotropic viral integration site 2A	204774_at	2127	1727.9797	2.6005	0.0283	0.0029
DPYSL4	10570	dihydropyrimidinase-like 4	205492_s_at	555	1729.4337	2.7044	0.0285	0.0029
TCP1	6950	t-complex 1	208778_s_at	9519	1729.29	2.6837	0.0285	0.0029
MINK1	50488	misshapen-like kinase 1	209241_x_at	5778	1730.4469	2.7023	0.0286	0.0029
RAB2A	5862	RAB2A, member RAS oncogene family	208730_x_at	8264	1730.6674	2.7011	0.0286	0.0029
CXorf1	9142	chromosome X open reading frame 1	206711_at	11889	1733.6896	2.7521	0.0289	0.003
ALDH6A1	4329	aldehyde dehydrogenase 6 family, member A1	204290_s_at	5315	1737.7345	2.6468	0.0294	0.003
GLRX2	51022	glutaredoxin 2	219933_at	5897	1738.3861	2.7082	0.0294	0.003
RHOT1	55288	ras homolog gene family, member T1	218323_at	7231	1737.8691	2.7119	0.0294	0.003
CNTN2	6900	contactin 2 (axonal)	206970_at	9479	1737.9885	2.706	0.0294	0.003
CPLX2	10814	complexin 2	206368_at	743	1742.8436	2.6897	0.0299	0.0031
NHP2L1	4809	NHP2 non-histone chromosome protein 2-like 1 (S. cerevisiae)	201076_at	5599	1745.1692	2.6822	0.0301	0.0031
ABHD10	55347	abhydrolase domain containing 10	218633_x_at	7286	1744.4205	2.6958	0.0301	0.0031
TMX4	56255	thioredoxin-related transmembrane protein 4	201580_s_at	7713	1744.236	2.6738	0.0301	0.0031
PSMD1	5707	proteasome (prosome, macropain) 26S subunit, non-ATPase, 1	201198_s_at	7930	1744.8073	2.7088	0.0301	0.0031
NOLC1	9221	nucleolar and coiled-body phosphoprotein 1	205895_s_at	11975	1745.1179	2.6732	0.0301	0.0031
SULT1A1	6817	sulfotransferase family, cytosolic, 1A, phenol-preferring, member 1	203615_x_at	9411	1746.1293	2.6407	0.0302	0.0031
SLC24A2	25769	solute carrier family 24 (sodium/potassium/calcium exchanger), member 2	220867_s_at	3122	1749.6184	2.7032	0.0306	0.0032
ADAM23	8745	ADAM metallopeptidase domain 23	206046_at	11538	1752.4887	2.6641	0.0309	0.0032
LZTFL1	54585	leucine zipper transcription factor-like 1	218437_s_at	6741	1752.7704	2.7081	0.031	0.0032
PARP2	10038	poly (ADP-ribose) polymerase 2	204752_x_at	86	1755.2869	2.6756	0.0312	0.0032
DUSP3	1845	dual specificity phosphatase 3	201536_at	1886	1755.2292	2.6717	0.0312	0.0032
EPCAM	4072	epithelial cell adhesion molecule	201839_s_at	5119	1758.9222	2.7058	0.0317	0.0033
SLC2A6	11182	solute carrier family 2 (facilitated glucose transporter), member 6	220091_at	1034	1766.4907	2.6488	0.0325	0.0034
CAMK4	814	calcium/calmodulin-dependent protein kinase IV	210349_at	10869	1768.9546	2.653	0.0328	0.0034
DTX4	23220	deltex homolog 4 (Drosophila)	212611_at	2634	1773.5423	2.7131	0.0333	0.0035
CRLF1	9244	cytokine receptor-like factor 1	206315_at	11995	1775.6104	2.6422	0.0334	0.0035
GRB2	2885	growth factor receptor-bound protein 2	215075_s_at	3921	1776.9855	2.6196	0.0336	0.0035
STS	412	steroid sulfatase (microsomal), isozyme S	203767_s_at	5160	1780.4848	2.6512	0.034	0.0035
MCF2	4168	MCF.2 cell line derived transforming sequence	208017_s_at	5202	1780.7166	2.6479	0.034	0.0036
SPTBN2	6712	spectrin, beta, non-erythrocytic 2	205155_s_at	9328	1780.8341	2.6409	0.034	0.0036
C3orf51	711	chromosome 3 open reading frame 51	208247_at	9636	1780.6653	2.6619	0.034	0.0035
MRAS	22808	muscle RAS oncogene homolog	206538_at	2296	1786.9482	2.6348	0.0349	0.0037
UPF2	26019	UPF2 regulator of nonsense transcripts homolog (yeast)	203519_s_at	3286	1791.5058	2.7216	0.0355	0.0037
AGPAT4	56895	1-acylglycerol-3-phosphate O-acyltransferase 4 (lysophosphatidic acid acyltransferase, delta)	219693_at	7825	1791.7411	2.6938	0.0355	0.0037
RTF1	23168	Rtf1, Paf1/RNA polymerase II complex component, homolog (S. cerevisiae)	212301_at	2583	1793.6581	2.6651	0.0357	0.0037
ST8SIA3	51046	ST8 alpha-N-acetyl-neuraminide alpha-2,8-sialyltransferase 3	208064_s_at	5911	1795.0019	2.622	0.0358	0.0038
FAAH	2166	fatty acid amide hydrolase	204231_s_at	2160	1795.9126	2.6405	0.0359	0.0038
ACSBG1	23205	acyl-CoA synthetase bubblegum family member 1	206465_at	2618	1796.5946	2.5742	0.036	0.0038
ZFAND1	79752	zinc finger, AN1-type domain 1	218919_at	10421	1797.8176	2.7379	0.0362	0.0038
SLC1A6	6511	solute carrier family 1 (high affinity aspartate/glutamate transporter), member 6	206882_at	9099	1799.9986	2.6649	0.0364	0.0038
MAT2B	27430	methionine adenosyltransferase II, beta	217993_s_at	3752	1802.0977	2.655	0.0366	0.0039
ZSCAN18	65982	zinc finger and SCAN domain containing 18	217593_at	9208	1801.4741	2.6654	0.0366	0.0039
RNF208	727800	ring finger protein 208	221273_s_at	9748	1802.1919	2.6495	0.0366	0.0039
HSPA8	3312	heat shock 70kDa protein 8	208687_x_at	4465	1804.3396	2.6715	0.0369	0.0039
RGL1	23179	ral guanine nucleotide dissociation stimulator-like 1	209568_s_at	2595	1806.701	2.6505	0.0371	0.0039
DLGAP1	9229	discs, large (Drosophila) homolog-associated protein 1	206489_s_at	11981	1807.6407	2.6521	0.0372	0.0039
KRT17	3872	keratin 17	205157_s_at	4915	1808.5046	2.6984	0.0373	0.0039
DNM1L	10059	dynamin 1-like	203105_s_at	107	1810.6846	2.6849	0.0376	0.004
ACYP1	97	acylphosphatase 1, erythrocyte (common) type	205260_s_at	12402	1813.3873	2.6687	0.0379	0.004
CDC42BPB	9578	CDC42 binding protein kinase beta (DMPK-like)	217849_s_at	12293	1814.6033	2.6158	0.038	0.004
FAM20B	9917	family with sequence similarity 20, member B	202915_s_at	12609	1814.0298	2.6305	0.038	0.004
TSC1	7248	tuberous sclerosis 1	209390_at	9721	1815.5802	2.6633	0.0381	0.004
GUK1	2987	guanylate kinase 1	200075_s_at	4118	1818.9974	2.6251	0.0386	0.0041
MLLT3	4300	myeloid/lymphoid or mixed-lineage leukemia (trithorax homolog, Drosophila); translocated to, 3	204917_s_at	5293	1819.4461	2.6475	0.0388	0.0041
PEA15	8682	phosphoprotein enriched in astrocytes 15	200787_s_at	11485	1819.7907	2.6457	0.0388	0.0041
ASNS	440	asparagine synthetase (glutamine-hydrolyzing)	205047_s_at	5346	1820.7186	2.5444	0.0389	0.0041
DUSP22	56940	dual specificity phosphatase 22	218845_at	7859	1824.9894	2.649	0.0394	0.0042
HARS	3035	histidyl-tRNA synthetase	202042_at	4235	1826.6683	2.6425	0.0396	0.0042
FRS3	10817	fibroblast growth factor receptor substrate 3	219907_at	745	1828.4305	2.6541	0.0398	0.0042
TIMM23	100287932	translocase of inner mitochondrial membrane 23 homolog (yeast)	218118_s_at	73	1830.0897	2.6285	0.04	0.0043
MORF4L2	9643	mortality factor 4 like 2	201994_at	12345	1833.1233	2.629	0.0404	0.0043
MOBKL3	25843	MOB1, Mps One Binder kinase activator-like 3 (yeast)	202918_s_at	3180	1835.826	2.6369	0.0409	0.0044
AES	166	amino-terminal enhancer of split	217729_s_at	1744	1836.7591	2.6902	0.041	0.0044
TUBGCP4	27229	tubulin, gamma complex associated protein 4	211337_s_at	3664	1836.4057	2.6533	0.041	0.0044
CHST15	51363	carbohydrate (N-acetylgalactosamine 4-sulfate 6-O) sulfotransferase 15	203066_at	6139	1836.8034	2.6617	0.041	0.0044
DAPK1	1612	death-associated protein kinase 1	203139_at	1699	1841.6446	2.6339	0.0415	0.0045
PEG10	23089	paternally expressed 10	212092_at	2516	1841.0279	2.2605	0.0415	0.0044
MAP1B	4131	microtubule-associated protein 1B	212233_at	5170	1841.2913	2.5226	0.0415	0.0045
CDC40	51362	cell division cycle 40 homolog (S. cerevisiae)	203376_at	6138	1841.4574	2.6507	0.0415	0.0045
C12orf29	91298	chromosome 12 open reading frame 29	213701_at	11868	1845.0034	2.6713	0.042	0.0045
CSTF2T	23283	cleavage stimulation factor, 3' pre-RNA, subunit 2, 64kDa, tau variant	212901_s_at	2689	1846.239	2.6367	0.0421	0.0045
ATP6V0E2	155066	ATPase, H+ transporting V0 subunit e2	213587_s_at	1636	1848.7612	2.6307	0.0424	0.0046
PITPNA	5306	phosphatidylinositol transfer protein, alpha	201190_s_at	6475	1849.0508	2.6448	0.0424	0.0046
SMAD7	4092	SMAD family member 7	204790_at	5136	1850.6704	2.6385	0.0427	0.0046
FASN	2194	fatty acid synthase	212218_s_at	2186	1851.7724	2.6597	0.0428	0.0046
ACACA	31	acetyl-CoA carboxylase alpha	212186_at	4303	1851.8723	2.6564	0.0428	0.0046
MAPK3	5595	mitogen-activated protein kinase 3	212046_x_at	7631	1852.9088	2.6311	0.0428	0.0046
RNF6	6049	ring finger protein (C3H2C3 type) 6	203403_s_at	8457	1852.5541	2.6664	0.0428	0.0046
AKAP5	9495	A kinase (PRKA) anchor protein 5	207800_at	12222	1854.543	2.6297	0.0431	0.0047
MPP1	4354	membrane protein, palmitoylated 1, 55kDa	202974_at	5333	1855.1951	2.5873	0.0432	0.0047
MLF2	8079	myeloid leukemia factor 2	200948_at	10824	1855.5384	2.6761	0.0432	0.0047
RANGAP1	5905	Ran GTPase activating protein 1	212125_at	8309	1856.256	2.6543	0.0433	0.0047
MYOM2	9172	myomesin (M-protein) 2, 165kDa	205826_at	11919	1856.9541	2.6861	0.0433	0.0047
TCF25	22980	transcription factor 25 (basic helix-loop-helix)	213311_s_at	2421	1857.9367	2.6139	0.0434	0.0047
LETMD1	25875	LETM1 domain containing 1	207170_s_at	3197	1857.8239	2.6248	0.0435	0.0047
SLC25A28	81894	solute carrier family 25, member 28	221432_s_at	10972	1858.6816	2.6504	0.0435	0.0047
ULK2	9706	unc-51-like kinase 2 (C. elegans)	204062_s_at	12410	1861.1012	2.6296	0.0439	0.0048
FKBP4	2288	FK506 binding protein 4, 59kDa	200894_s_at	2352	1863.8055	2.6222	0.0442	0.0048
KIAA1109	84162	KIAA1109	212779_at	11174	1863.8005	2.6915	0.0442	0.0048
SNTG1	54212	syntrophin, gamma 1	220405_at	6613	1864.272	2.4104	0.0443	0.0048
FAM164A	51101	family with sequence similarity 164, member A	205308_at	5952	1865.7827	2.6792	0.0445	0.0049
SLC27A2	11001	solute carrier family 27 (fatty acid transporter), member 2	205768_s_at	880	1866.6207	2.5909	0.0446	0.0049
LIG4	3981	ligase IV, DNA, ATP-dependent	206235_at	5022	1870.0829	2.6223	0.045	0.0049
C7orf16	10842	chromosome 7 open reading frame 16	220231_at	755	1871.9269	2.6315	0.0454	0.005
SEPT6	23157	septin 6	212413_at	2572	1874.5781	2.6057	0.0458	0.005
ADARB2	105	adenosine deaminase, RNA-specific, B2	220648_at	496	1875.4437	2.6801	0.0459	0.005
MT1G	4495	metallothionein 1G	204745_x_at	5390	1879.2321	2.4441	0.0464	0.0051
SLC41A3	54946	solute carrier family 41, member 3	219175_s_at	6929	1882.4436	2.674	0.0469	0.0051
PGRMC2	10424	progesterone receptor membrane component 2	201701_s_at	425	1884.3119	2.6402	0.0472	0.0052
EPHA5	2044	EPH receptor A5	215664_s_at	2064	1886.1229	2.6283	0.0474	0.0052
MPHOSPH8	54737	M-phase phosphoprotein 8	221771_s_at	6786	1887.2863	2.6717	0.0475	0.0052
MAP3K4	4216	mitogen-activated protein kinase kinase kinase 4	204089_x_at	5237	1892.1971	2.6538	0.0483	0.0053
INPP4A	3631	inositol polyphosphate-4-phosphatase, type I, 107kDa	204552_at	4695	1893.4755	2.6151	0.0484	0.0053
C14orf138	79609	chromosome 14 open reading frame 138	218940_at	10305	1893.6108	2.631	0.0484	0.0053
PLCL1	5334	phospholipase C-like 1	205934_at	6503	1896.3736	2.6258	0.0487	0.0054
GFRA2	2675	GDNF family receptor alpha 2	205721_at	3530	1896.6049	2.5941	0.0488	0.0054
MEAF6	64769	MYST/Esa1-associated factor 6	218165_at	8991	1899.7386	2.6248	0.0491	0.0054
NTRK2	4915	neurotrophic tyrosine kinase, receptor, type 2	207152_at	5679	1900.9246	2.3224	0.0493	0.0054
PLXNA1	5361	plexin A1	221537_at	6538	1905.2653	2.5917	0.0499	0.0055
