# Supplementary material for: Transmembrane protein CD9 is glioblastoma biomarker, relevant for maintenance of glioblastoma stem cells
Source: Oncotarget. 2015 Nov 11;7(1):593–609. doi: 10.18632/oncotarget.5477 (PMC4808020; doi:10.18632/oncotarget.5477)
Supplement: Supplementary file 5 [file oncotarget-07-0593-s005.xls]

## Sheet: Gene_Candidates
Number of up-regulated genes compared to normal human astrocytes or normal brain tissue
Cell line / tissue	No. of genes	Plasma membrane	Plasma membrane & EGFR/FGFR connections
U373	92
U87-MG	110
GBM	1899
U373 & U87-MG	18
U737 & GBM	104	14	2
U87-MG & GBM	67	12	4
U373, U87-MG & GBM	48	5	1
Genes located on the extracellular side of the plasma membrane and their EGFR / EGFR connections
U87-MG & GBM
Gene	EGFR	FGFR
EMP1
TMEM158
C7orf68		x
HLA-DRA	x
DULLARD
GPSM2
SLC6A8
CA9	x	x
ESPL1
C20orf24
FAM70A
HMOX1	x	x
U737 & GBM
Gene	EGFR	FGFR
LYPLA1
CRYAB
EDNRB
CHIC2
LAMP2
PLP2
PMP22
PTPRZ1	x	x
SYPL1
CD58
C14orf109
CHCHD3
SGCE
CD9	x	x
U373, U87-MG & GBM
Gene	EGFR	FGFR
HLA-B
IL13RA2
RRM2
MELK
TFRC	x
